# Supplementary material for: Relative snowpack response to elevation, temperature and precipitation in the Crown of the Continent region of North America 1980-2013
Source: PLoS One. 2021 Apr 13;16(4):e0248736. doi: 10.1371/journal.pone.0248736 (PMC8043397; doi:10.1371/journal.pone.0248736)
Supplement: S2 File — (XLSX) [file pone.0248736.s002.xlsx]

## Sheet: Top-Mid wshed JFM prcp FebTavg
Top 30 and Middle 30 watersheds ranked by Apr 1 SWE retention for JFM mean total precipitation and February Tavg
JFM Top and Median Compare in Dry Year Apr 1 SWE retain rank							Feb TAVG Warm Year Top and Median Compare Warm Year
Top 30		Med 30					Top 30		Med 30
OrigID	JFM	OrigID	JFM				OrigID	F Tavg	OrigID	F Tavg
1	51.24	2	46.58				1	-2.66797	2	-2.326
16	56.62	3	50.23				9	-1.578	3	-2.126
17	37.1	7	32.74				10	-1.574	5	-1.447
30	64.4	8	25.76				18	-1.192	12	-0.723
31	73.35	10	46.13				22	-1.166	14	-0.652
32	80.37	11	32.47				24	-1.151	16	-0.389
33	66.41	12	45.8				30	-1.119	17	-0.204
34	73.05	13	30.4				39	-1.037	20	-0.129
37	39.24	15	31.3				40	-0.969	33	-0.092
38	45.91	19	72.37				42	-0.948	34	-0.049
39	47.07	28	60.13				45	-0.896	35	0.0002
40	45.98	36	80.99				46	-0.769	37	0.06
45	79.87	41	56.94				49	-0.566	38	0.064
55	80.26	49	62.99				51	-0.51	43	0.093
56	75.67	50	54.51				52	-0.498	50	0.129
63	48.96	51	47.67				67	-0.48	54	0.242
68	84.5	52	45.6				68	-0.465	56	0.253
69	84.26	54	51.03				69	-0.314	57	0.423
90	53.67	67	52.11				91	-0.243	63	0.474
91	49.73	72	21.2				111	-0.227	65	0.494
111	89.13	81	25.68				116	-0.183	83	0.562
121	97.77	93	26.44				117	-0.104	90	0.669
201	55.13	98	55.92				121	-0.006	98	0.852
223	38.61	146	40.24				201	0.204	105	1.19
250	72.52	228	23.3				241	0.237	118	1.214
255	35.77	234	24.05				243	0.46	146	1.567
302	29.99	241	50.04				250	0.514	226	1.662
165	42.35	252	42.51				258	0.683	252	1.89
309	16.73	258	37.08				262	0.82	277	2.147
18	62.56	118	51.04				266	0.865	304	2.339

## Sheet: Tmin-Tmax COC scale
Year	Jan Tmin	Feb Tmin	Mar Tmin	Tmax Jan	Tmax Feb	Tmax Mar	Apr1SWE	Jun1SWE
1980	-4.54597	-11.8962	-6.82384	2.05566	-0.17664	6.5146	212.182	128.107
1981	-8.09888	-10.318	-10.3265	4.19092	-1.70655	5.4969	80.8402	56.7531
1982	-22.1868	-10.5201	-8.79492	-13.5171	-2.47036	0.636425	282.777	242.803
1983	-12.2481	-7.53532	-4.71946	-2.5652	0.158478	5.55192	105.061	76.7652
1984	-6.67886	-4.084	-2.6947	1.24802	4.70857	5.00138	174.861	133.42
1985	-22.7588	-29.6394	-7.94129	-9.11038	-13.7445	1.75212	138.621	85.6535
1986	-6.83321	-3.14635	-2.16654	-0.702176	5.0101	11.7638	156.824	110.442
1987	-12.2803	-4.29522	-7.81024	-1.69837	2.59039	0.442461	88.2123	32.4875
1988	-19.314	-29.204	-4.58278	-7.97987	-11.7544	4.28132	140.922	95.1417
1989	-16.2795	-36.0716	-25.5099	-3.77046	-26.7995	-16.5359	198.731	128.028
1990	-4.12802	-21.2518	-8.57139	0.463849	-5.13735	7.35862	250.442	185.092
1991	-17.3184	-1.04713	-20.8036	-8.59419	6.3893	-16.1162	148.16	117.274
1992	-7.64232	-1.16398	-1.72309	0.708788	9.62199	9.53992	124.233	73.0138
1993	-20.7918	-5.34667	-7.42367	-9.23116	2.96881	6.57781	110.29	52.3953
1994	-4.07153	-12.9413	1.09868	1.13913	-2.8601	8.6418	176.152	125.475
1995	-19.8619	0.586571	-21.8787	-7.05874	5.66758	-5.57503	125.753	102.793
1996	-11.9901	-30.107	-11.3357	-2.99957	-16.9548	0.778901	360.909	280.912
1997	-0.91813	-6.68772	-10.6964	4.96573	1.42476	-2.37328	135.592	99.4739
1998	-8.13197	-10.9083	-8.84268	5.22957	1.40702	3.7363	149.787	81.9902
1999	-10.3423	-7.10105	-4.46713	-1.34018	-1.23669	2.434	107.154	74.5672
2000	-6.79056	-5.82788	-3.02083	-1.07941	3.07525	4.79704	133.982	78.7945
2001	-4.85717	-4.33467	-9.61099	0.959744	2.44589	3.90533	103.101	60.8507
2002	-15.8847	-6.93795	-18.4999	-3.72418	-1.23494	-5.7593	176.13	122.913
2003	-6.90758	-2.774	-11.4794	0.122964	3.76851	-1.30876	151.348	90.8048
2004	-16.1872	-15.3086	-6.52055	-6.42183	-5.43786	0.655854	79.5704	41.4122
2005	-22.8569	-2.75949	-2.82398	-14.9486	4.45414	7.09597	77.3715	31.4772
2006	-3.1873	-4.59041	-7.86914	2.34622	1.0622	2.69002	120.995	58.1218
2007	-8.46659	-18.2297	-12.3282	-0.088517	-7.0787	-2.44207	82.2625	33.2616
2008	-13.8035	-10.1766	-3.00686	-3.3437	-2.21387	5.9446	200.143	129.972
2009	-10.9209	-8.5295	-6.53636	-2.23667	-1.249	6.73808	128.34	71.6449
2010	-11.425	-7.42212	-4.49422	1.81348	1.60758	9.92023	54.7531	29.0803
2011	-18.9282	-27.8101	-16.8684	-9.6163	-10.3147	-7.46728	146.008	124.745
2012	-10.9982	-4.11654	-10.2468	0.334723	2.76989	-0.678876	159.943	94.6164
2013	-10.3138	-2.40999	0.329814	-3.54183	3.47507	7.17099	114.549	83.1659

## Sheet: Apr-May Watershed Prcp Dry Yr
April and May Mean mm/day Precipitation
OrigID	1981 Apr	1985 Apr	1992 Apr	1987 Apr	1993 Apr	1995 Apr	2001 Apr	2004 Apr	2005 Apr	2010 Apr	2013 Apr	Apr Prcp Mean	81 May	85 May	87 May	92 May	93 May	95 May	2001 May	2004 May	2005 May	2010 May	2013 May	May Prcp Mean	Apr-May Prcp Mean Total
1	75.1123	61.3774	65.4037	98.0312	79.4622	83.8937	128.135	52.8179	30.0539	69.7274	118.271	78.3896	105.204	62.7651	31.8468	53.3437	90.7449	83.8937	34.4009	110.155	91.0449	88.546	115.874	78.8926	78.6411
2	68.4295	54.6867	55.8895	79.5977	71.4856	60.0857	112.351	35.0684	20.3779	77.8107	78.9972	64.98	109.862	54.3969	31.9206	52.081	76.8618	60.0857	40.9336	59.5236	83.2002	97.7613	85.2573	68.3531	66.6666
3	75.7303	60.7448	56.5352	87.2424	95.1455	58.1534	113.067	42.9846	30.7822	79.6551	70.8199	70.0782	105.188	55.1656	40.8745	64.3471	82.3976	58.1534	36.9671	81.699	87.0831	126.705	85.9842	74.9604	72.5193
4	54.5307	52.9414	44.3143	62.0232	75.6425	44.2504	74.2864	35.3312	24.7152	53.275	53.8823	52.2902	112.186	37.7071	32.3574	62.8734	85.817	44.2504	24.6439	49.17	69.5804	89.5223	66.2049	61.3012	56.7957
5	41.2834	44.0963	57.381	10.9973	49.7664	35.81	87.5059	58.2842	79.4243	58.368	92.7974	55.974	172.658	50.935	81.2278	40.6264	89.639	35.81	19.6102	95.5049	110.049	105.159	67.1903	78.9463	67.4602
6	21.4024	29.0273	45.8655	15.8853	48.0833	49.5558	75.8167	53.3305	75.751	61.2784	77.9073	50.3549	165.459	46.5346	71.2299	41.6804	86.0637	49.5558	15.1555	88.8697	94.5319	98.1803	62.5728	74.5303	62.4426
7	28.5127	41.8515	55.2983	6.57501	53.5725	47.8139	60.0153	47.7314	69.4613	55.5995	65.1688	48.3273	138.993	47.724	61.3066	24.904	83.007	47.8139	19.7473	79.1425	86.999	87.4373	69.1953	67.8427	58.085
8	22.3638	28.5851	47.982	8.20214	53.4499	47.8598	52.1142	37.9084	68.9497	48.9827	45.2693	41.9697	134.447	45.6196	64.5221	14.84	62.376	47.8598	14.5476	78.6121	91.2018	70.8497	80.2862	64.1056	53.0377
9	33.9617	41.8723	65.9821	3.29254	47.6131	40.7781	82.2756	68.3731	90.7946	67.87	98.3915	58.2913	181.37	43.4073	97.632	35.6449	81.6084	40.7781	15.6758	101.576	121.567	107.237	82.4581	82.6323	70.4618
10	35.8631	43.7752	65.0823	5.28961	48.062	36.5201	85.8175	67.0891	85.6036	58.3273	94.9633	56.9448	184.663	50.7779	89.5062	37.7367	86.5636	36.5201	18.1342	97.8563	125.643	104.097	76.0439	82.5038	69.7243
11	30.0561	34.7435	49.6191	2.99074	45.3779	35.9588	59.1354	43.6696	72.6283	54.2947	60.7078	44.4711	136.766	43.5726	70.0076	20.8067	69.9303	35.9588	17.1381	78.3844	92.9719	84.8188	70.084	65.4944	54.9828
12	45.856	38.1941	62.6079	6.53662	56.0948	35.9943	66.4927	52.777	77.839	79.0964	85.4938	55.1802	136.149	43.1023	69.2727	28.7006	68.8437	35.9943	24.54	98.2135	89.8922	100.508	78.6391	70.3505	62.7654
13	25.0872	28.7314	50.5755	7.23768	52.054	33.3641	46.3034	36.1156	72.2443	56.816	47.9303	41.4963	119.965	37.996	57.3776	14.6586	59.6009	33.3641	13.5157	79.4998	81.6703	76.2878	80.9279	59.5331	50.5147
14	67.9621	45.8729	89.4771	26.7922	86.8579	39.679	67.4859	42.0293	85.1311	111.195	112.502	70.4532	120.013	57.1878	66.1811	40.0478	66.6903	39.679	38.9603	111.076	74.5575	115.826	88.3432	74.4148	72.434
15	26.3731	29.2252	54.502	8.61688	57.4498	34.2887	44.6045	35.8617	75.7933	61.7959	50.7965	43.5734	115.075	43.1755	52.9538	17.2689	61.0371	34.2887	13.7417	93.0402	87.2463	77.6407	84.2493	61.7925	52.683
16	61.0488	40.7451	85.8733	25.2393	88.4748	39.3853	66.0976	37.6681	85.3989	102.594	97.7317	66.387	115.066	58.6354	61.1786	34.5826	73.1396	39.3853	25.9061	116.331	81.8947	108.134	91.4556	73.2463	69.8166
17	40.8491	35.4133	64.656	18.5981	70.8213	41.2251	57.452	37.7112	84.8057	71.5963	57.3145	52.7675	123.511	49.5811	57.2707	23.7627	73.8623	41.2251	15.273	119.325	97.9598	78.4611	76.9479	68.8346	60.8011
18	118.584	122.811	86.4816	74.6222	133.955	68.6014	138.751	81.4599	51.612	117.944	106.667	100.135	129.871	67.3524	75.3972	80.8393	94.3896	68.6014	40.8007	104.434	71.6108	144.64	91.8255	88.1603	94.1478
19	137.012	103.405	75.9583	62.6215	144.83	69.245	132.528	83.5301	46.8933	111.9	103.179	97.3729	129.59	80.1857	81.2908	72.9776	84.5455	69.245	36.5324	90.6641	68.7746	134.357	88.3778	85.1401	91.2565
20	113.053	72.861	81.5628	37.5882	76.253	97.535	143.826	88.5433	89.2661	122.722	129.029	95.6582	195.982	94.7674	102.341	43.1794	85.1101	97.535	30.4367	108.977	78.7948	125.519	86.9757	95.4198	95.539
21	142.664	81.946	88.9635	58.849	124.701	98.6779	166.97	81.622	84.5367	144.234	144.028	110.654	186.49	110.731	103.645	57.562	88.7474	98.6779	34.396	127.382	72.0352	141.506	78.2521	99.9476	105.301
22	149.301	87.7156	87.7773	53.2572	131.014	85.8054	166.974	82.2547	72.02	141.51	135.446	108.461	178.583	97.2136	100.106	58.7269	78.7065	85.8054	37.5648	119.676	75.1277	145.916	82.1622	96.3261	102.394
23	151.812	102.071	78.1549	55.1906	125.036	80.3038	148.47	85.4843	62.7752	125.981	114.933	102.747	168.779	86.0135	104.551	62.1809	75.5535	80.3038	43.8335	98.3103	77.062	147.122	89.4154	93.9204	98.3335
24	122.666	127.425	87.2154	85.5637	116.563	81.5553	142.476	84.5785	64.858	122.663	107.106	103.879	141.354	82.4222	98.5128	73.1719	96.4924	81.5553	45.6863	110.888	68.4571	139.027	82.0224	92.69	98.2845
25	88.6383	45.1118	45.6463	42.1037	113.503	73.0962	93.5041	72.3584	47.3673	98.3368	72.7449	72.0374	130.387	69.6473	59.0636	58.4043	63.8455	73.0962	23.1396	62.473	55.818	106.445	81.5322	71.2593	71.6483
26	80.4729	37.6631	45.4085	41.1706	118.699	69.6913	90.751	66.2373	48.7071	98.3962	64.7016	69.2635	126.438	72.5716	58.1677	60.315	59.7829	69.6913	19.4544	74.5519	56.1144	96.7891	65.2421	69.0108	69.1372
27	65.9225	34.6753	52.2196	34.0013	97.8183	64.71	78.914	70.6439	65.1211	94.0896	60.1899	65.3005	117.838	77.9399	54.9583	48.1672	58.6101	64.71	15.4013	80.6361	64.9558	90.9067	70.5442	67.6971	66.4988
28	108.273	56.0268	77.2419	40.5543	133.7	98.7739	99.7581	96.6573	77.5728	137.373	121.58	95.2283	122.575	94.9156	67.5015	60.5266	78.9993	98.7739	31.5706	108.089	85.4202	132.047	94.816	88.6578	91.943
30	56.1839	46.9453	88.1981	21.0966	75.2699	68.3315	93.4345	65.8486	98.7607	106.342	121.068	76.4981	163.668	56.7136	87.8829	50.4431	85.2715	68.3315	34.556	125.042	108.622	134.612	90.4844	91.4206	83.9594
31	82.1173	56.6623	100.566	24.887	98.0364	93.0491	111.294	73.4611	108.005	133.673	134.604	92.3958	163.802	66.5292	91.7253	56.7501	91.9633	93.0491	45.8589	136.074	105.947	148.463	93.1687	99.3938	95.8948
32	127.245	62.6966	103.744	29.5941	131.572	89.9867	116.67	79.5129	96.6711	160.131	145.18	103.909	151.25	84.0731	88.7332	58.8374	89.1194	89.9867	51.0689	134.638	101.39	157.561	98.7946	100.496	102.203
33	115.868	63.573	90.3543	34.8793	81.9667	97.1996	131.293	81.3894	86.8642	126.716	121.055	93.7417	186.702	85.1468	94.4861	51.7223	84.0523	97.1996	31.9217	107.461	81.2628	128.014	87.0708	94.0945	93.9181
34	134.146	65.0038	92.9511	42.85	129.058	88.8764	127.913	82.7084	78.3613	147.668	133.495	102.094	171.338	96.0084	85.4108	60.359	79.3656	88.8764	42.0738	119.258	76.0816	145.447	89.1867	95.7641	98.9289
35	158.821	74.2261	81.4029	55.8593	156.056	106.086	138.512	103.43	76.3442	152.936	115.568	110.84	171.303	110.665	84.2277	74.3841	75.0476	106.086	36.93	111.771	71.0071	154.906	87.2759	98.5094	104.675
36	164.451	81.4165	63.9263	59.5821	186.328	110.649	155.889	106.97	77.4551	147.032	119.731	115.766	146.647	84.8713	101.629	65.7613	80.6649	110.649	34.6955	101.736	81.7151	167.498	105.516	98.3076	107.037
37	62.8539	100.943	69.3749	81.1261	71.5614	85.7642	88.7833	54.0728	61.4625	55.5624	161.942	81.2225	183.819	69.8868	36.3347	67.9269	97.0286	85.7642	22.4707	116.325	62.6573	73.8859	118.25	84.9408	83.0816
38	65.1725	81.3521	59.0266	102.133	99.9627	80.7283	116.292	51.8608	54.288	53.3585	140.195	82.2154	116.854	93.848	33.5476	53.5979	101.099	80.7283	26.9561	106.045	71.139	82.2745	123.661	80.8864	81.5509
39	60.7404	60.9266	52.7226	94.9324	101.559	96.4331	125.153	45.6895	51.0699	67.4012	117.649	79.4796	113.822	70.1061	37.5369	54.6935	91.2861	96.4331	35.5591	98.6409	85.8612	109.544	121.2	83.1531	81.3164
40	64.0381	60.9693	59.7462	91.4084	94.4033	78.2423	104.48	53.0026	57.8147	68.157	121.809	77.6428	97.4598	61.7042	35.2015	50.9954	89.9656	78.2423	30.8938	105.269	80.2801	83.2511	111.902	75.015	76.3289
41	83.1835	83.2565	63.5753	92.0361	128.588	96.619	143.037	40.2918	73.3381	89.1052	91.9944	89.5477	148.457	65.2593	49.7201	72.1161	97.7883	96.619	25.6504	97.5204	92.0759	180.08	112.53	94.347	91.9473
42	68.6345	69.997	61.8678	92.8072	98.235	85.1705	128.229	46.8769	62.0814	65.4396	84.9657	78.5731	97.8852	68.9726	43.9436	66.9717	87.5657	85.1705	37.1327	98.467	97.0883	120.817	110.795	83.1645	80.8688
43	89.0598	85.0806	67.6487	93.0882	122.454	63.8531	115.606	44.8917	54.4479	83.5437	76.536	81.4737	121.982	50.9486	50.4359	77.4411	99.608	63.8531	34.8652	87.5025	90.5287	144.708	90.1488	82.9111	82.1924
44	119.745	120.533	84.7723	97.7989	145.515	98.959	158.71	55.0785	78.1891	120.767	103.103	107.561	184.489	50.8734	53.865	92.2651	122.087	98.959	24.6758	128.504	107.419	229.6	113.657	109.672	108.617
45	138.446	133.583	94.8052	96.2649	156.465	103.255	162.131	69.342	65.8415	132.701	110.804	114.876	167.907	48.4636	47.2612	101.696	131.742	103.255	30.2056	143.545	126.017	226.024	94.5985	110.974	112.925
46	154.218	139.691	106.973	109.31	177.444	89.7908	150.613	64.4586	50.8214	126.463	112.632	116.583	142.735	48.3177	60.3828	110.607	136.863	89.7908	42.888	105.952	132.414	206.859	95.379	106.563	111.573
47	61.1189	50.9965	40.6305	48.5429	67.9935	41.0398	74.6382	44.8468	15.58	46.0074	63.1574	50.4138	103.045	26.8883	38.4505	66.6647	96.4082	41.0398	17.6763	46.6336	70.6249	75.3898	67.1421	59.0875	54.7507
48	99.3178	59.9736	51.2516	44.858	95.7646	45.054	90.4221	50.2681	21.1431	61.2588	86.3666	64.1526	114.005	36.4186	41.6332	61.0918	64.8802	45.054	21.176	71.3671	81.0219	94.7917	83.2303	64.97	64.5613
49	104.208	81.4704	68.5697	63.4474	115.783	56.4101	107.744	65.3813	27.4005	80.6412	97.6255	78.971	120.197	29.6059	44.7304	80.8044	122.513	56.4101	29.7769	85.0356	94.9516	141.248	91.1878	81.4964	80.2337
50	110.866	65.1596	60.5889	50.0639	115.527	51.3255	99.9869	50.1619	20.1089	69.7181	89.3113	71.1652	122.768	44.8405	31.2937	70.451	69.5134	51.3255	22.3386	76.8075	79.074	119.632	93.6748	71.0653	71.1152
51	122.285	57.5224	49.0557	41.6746	118.423	51.7483	98.3521	56.8479	19.8671	74.3932	93.2981	71.2244	137.611	59.1307	37.1583	61.9813	62.9727	51.7483	20.0573	70.7195	62.2732	99.2416	85.2888	68.0166	69.6205
52	113.164	47.0657	43.5577	45.1476	126.969	58.8088	100.195	60.92	27.7624	97.5531	90.2526	73.7632	141.377	59.9314	51.4712	58.6819	57.907	58.8088	21.1342	70.1817	53.5183	99.1155	76.6737	68.0728	70.918
53	66.0404	31.6253	40.9749	35.8328	85.5585	45.9206	76.3286	54.3468	28.4993	73.9692	55.6292	54.066	120.988	57.7619	37.5013	54.1294	58.0057	45.9206	13.1509	52.3058	37.4443	71.8728	72.6949	56.5251	55.2955
54	102.808	62.5911	60.6179	50.89	116.762	52.228	99.1073	59.0377	27.2297	81.0826	82.5034	72.2598	126.539	58.8673	44.455	65.1327	69.0038	52.228	21.5642	71.2382	63.4126	117.098	88.8903	70.7662	71.513
55	125.577	56.4316	107.166	35.2279	123.423	62.4905	89.9518	57.2373	94.8908	155.596	139.91	95.2639	116.568	72.9151	76.0276	52.0623	83.0099	62.4905	48.9416	125.097	77.7783	140.253	95.2822	86.4023	90.8331
56	127.248	53.3045	95.9951	34.9145	131.838	85.2986	95.987	70.2852	90.2187	160.631	136.533	98.3867	111.641	89.4785	75.7995	58.4391	75.3208	85.2986	41.783	115.354	82.7373	154.769	100.009	90.0572	94.2219
57	125.409	59.7213	80.5322	40.5091	129.491	90.1161	100.328	90.935	77.2723	148.361	136.081	98.0688	133.609	105.378	68.5742	61.2656	70.4378	90.1161	41.8105	111.854	78.2138	152.321	101.845	92.3114	95.1901
58	120.952	57.7707	65.1827	48.0558	130.91	102.855	105.162	95.7498	68.2445	136.693	104.509	94.1893	146.797	110.089	70.3573	71.2963	69.8211	102.855	33.006	95.0791	64.4091	130.709	91.575	89.6357	91.9125
59	67.0957	37.0703	46.4498	37.8426	106.662	53.0114	77.5908	60.3791	49.5859	92.253	80.9449	64.4441	120.129	70.8981	58.1477	51.7018	51.1601	53.0114	23.2673	94.9716	64.6619	99.2656	61.9686	68.1075	66.2758
60	52.9687	30.3801	48.5624	31.8567	81.0742	43.996	63.9044	57.9013	56.5538	78.7901	62.2386	55.2933	114.791	73.1914	50.7498	45.1893	47.515	43.996	15.4036	84.7753	60.393	78.5093	61.8206	61.4849	58.3891
61	41.726	27.4617	60.8124	28.618	64.6709	46.9752	60.798	56.4127	62.6483	78.6223	52.7671	52.8648	104.193	74.6985	47.6087	39.5378	48.0775	46.9752	9.87331	80.644	65.7011	74.3741	62.4265	59.4645	56.1646
62	40.4191	24.9457	62.0583	25.7986	65.2494	46.2842	58.8215	50.6531	59.9771	74.752	65.6854	52.2404	102.74	68.1612	49.2362	41.1692	52.5482	46.2842	17.045	92.7535	66.9964	71.9052	61.1571	60.9087	56.5746
63	69.7053	34.9062	86.2397	29.183	82.8535	46.483	80.9188	50.2993	75.761	103.594	91.1668	68.2828	106.112	61.3852	62.0674	42.734	70.0665	46.483	22.553	112.904	68.9138	105.476	68.934	69.7845	69.0336
64	55.7448	31.6147	72.3938	26.7484	70.4393	50.0386	68.9278	52.6818	62.7616	89.4915	80.2041	60.0951	105.166	68.5825	56.5915	41.2418	51.9671	50.0386	16.2427	90.2807	62.3149	94.9725	68.5241	64.1748	62.135
65	78.3231	45.8923	95.5846	32.4284	90.1039	45.1414	86.6051	46.5391	83.2354	108.072	93.7513	73.2434	110.877	59.7899	60.195	39.9862	89.5845	45.1414	24.9006	134.508	77.9495	101.589	72.5294	74.2773	73.7603
66	58.2815	37.1503	82.4145	33.7327	65.6371	48.1724	73.4848	50.407	71.0839	83.3556	80.6241	62.2131	92.1915	64.9787	61.4076	35.9794	77.88	48.1724	23.729	119.67	78.4701	86.7369	58.4965	67.9738	65.0934
67	97.258	69.9704	56.1223	56.5035	97.2862	52.9082	96.1368	53.6288	16.8596	64.8311	88.2571	68.1602	113.954	31.6562	46.1071	69.7703	102.219	52.9082	22.0446	67.2803	88.1278	107.45	84.6656	71.4712	69.8157
68	128.982	145	92.8328	99.9751	150.009	99.1759	159.673	85.0322	68.1952	134.212	120.301	116.672	163.477	56.9946	61.1389	103.682	132.015	99.1759	34.7823	138.131	108.664	206.181	95.929	109.106	112.889
69	116.906	133.488	91.1424	84.0115	140.92	76.0805	145.078	77.4276	59.6513	124.946	114.187	105.803	149.565	54.8217	62.6598	95.8404	110.047	76.0805	40.8443	120.923	95.804	170.823	97.0883	97.6815	101.742
70	40.4726	40.8071	47.8077	10.7334	51.7894	81.4875	120.286	73.2405	74.2256	87.2822	92.5925	65.5204	190.849	68.1101	100.377	45.361	80.9067	81.4875	24.9632	91.1777	64.0897	114.02	69.0111	84.5776	75.049
71	2.7496	22.6801	33.5227	4.6941	36.934	58.3589	89.4267	50.3601	63.2631	58.0655	56.0198	43.2795	179.157	54.6478	80.7987	32.4769	75.6085	58.3589	15.5528	72.099	57.9678	93.8567	57.0287	70.6866	56.9831
72	6.58998	22.2961	32.0377	7.2293	41.5642	58.2743	81.1614	50.8199	65.4337	51.6529	46.5248	42.144	169.34	50.5866	81.0111	37.0892	80.3541	58.2743	11.4951	69.9917	60.2434	90.9167	51.7842	69.1897	55.6669
74	7.19468	29.4001	27.0741	5.27389	35.5298	51.5448	94.9021	44.3072	57.1365	67.4406	63.0435	43.8952	164.501	68.0016	80.5265	29.5328	60.0378	51.5448	16.4696	82.9023	45.5369	101.42	54.5069	68.6346	56.2649
78	21.9944	62.5393	39.4834	15.1056	33.6182	60.2211	113.577	44.0389	51.1796	73.9084	97.4406	55.737	193.045	74.8614	60.6065	43.757	58.3015	60.2211	11.6936	93.559	46.2959	113.248	72.2182	75.2552	65.4961
79	6.98886	47.8249	29.057	3.92235	30.1423	65.58	99.748	31.1319	39.4564	65.0486	80.8541	45.4322	197.078	76.445	51.2921	32.2442	57.7182	65.58	5.38363	95.4172	26.4033	102.402	67.5289	70.6812	58.0567
81	11.4225	27.0355	45.5286	13.43	63.0053	59.3833	62.9877	57.1534	65.6243	53.8297	57.1695	46.9609	177.979	40.4007	71.4294	32.1169	62.0233	59.3833	15.7753	80.751	81.1527	82.574	67.1632	70.0681	58.5145
82	5.99745	16.9667	39.6055	15.7684	65.3085	52.608	61.0656	60.8257	62.1752	51.6557	47.0291	43.546	178.147	44.3046	69.2438	43.4728	68.4339	52.608	7.80621	76.8875	67.7102	83.1861	59.6684	68.3154	55.9307
83	19.5628	26.0755	45.7846	10.2099	48.5441	54.8177	79.2525	63.39	80.7221	48.8636	72.4504	49.9703	192.035	44.0763	84.6061	50.3139	95.806	54.8177	10.7746	86.5285	110.656	99.5334	58.7605	80.7189	65.3446
84	0.713949	16.2247	34.848	14.2652	50.9477	56.8996	71.3857	62.7058	75.4927	48.129	56.9694	44.4165	172.152	40.7045	71.7899	53.5378	87.0092	56.8996	7.27141	80.0623	83.8645	96.0855	54.8334	73.11	58.7633
86	1.09961	17.5606	34.0848	15.9755	65.403	55.8625	61.651	57.4498	63.0119	48.3025	42.5496	42.0864	171.457	40.5511	63.6752	49.9145	83.4264	55.8625	6.18707	78.5396	61.1653	90.6817	61.3942	69.3504	55.7184
90	66.4042	49.6084	71.8293	16.6916	59.5619	94.4439	121.075	86.0378	90.5832	83.9518	100.86	76.4588	199.198	61.4752	99.197	53.3022	101.352	94.4439	25.6303	95.7481	94.9302	124.927	76.9318	93.376	84.9174
91	34.7566	40.8355	75.7068	11.163	54.5361	89.3106	99.7136	80.3937	95.4583	63.6507	96.2261	67.4319	207.027	57.7339	95.3931	47.9377	105.612	89.3106	18.1312	99.622	121.047	116.896	74.1207	93.8937	80.6628
92	13.7342	18.9193	40.0475	11.5287	39.8267	53.7288	76.8854	47.1045	73.3204	39.5289	49.6547	42.2072	180.58	43.3701	78.5674	38.9973	102.776	53.7288	10.7207	79.4515	75.568	93.5363	56.7893	74.0077	58.1075
93	10.9039	20.9189	45.0176	8.16817	40.1477	63.4069	90.0943	58.536	75.7584	46.0841	57.2105	46.9315	193.014	48.5083	84.289	35.8596	100.222	63.4069	11.2937	78.1611	82.3472	95.1975	59.7575	77.4598	62.1956
94	13.3277	21.6181	40.1711	9.05178	40.7021	53.8642	73.1538	50.8626	73.8416	40.4741	54.6035	42.8792	181.686	39.8941	76.8353	39.629	105.908	53.8642	9.26257	78.5374	83.161	96.0355	53.47	74.3893	58.6342
98	92.7016	78.6027	66.2606	34.571	66.8756	66.3242	151.243	67.0258	58.6317	92.2251	115.944	80.9459	188.536	98.5061	80.3136	45.6121	69.0825	66.3242	28.828	112.374	62.5748	119.659	59.6785	84.6808	82.8134
99	58.4259	60.0966	48.3786	25.9036	56.2776	68.2319	132.962	53.6225	62.6117	75.6812	91.0621	66.6594	178.455	92.4496	81.4269	31.5592	59.5724	68.2319	23.4433	100.624	51.7036	106.728	57.7619	77.4505	72.055
101	8.03593	37.926	23.029	3.43276	36.5708	42.7356	98.8553	35.6264	44.4038	55.0759	59.4214	40.4648	151.267	69.8886	62.9852	18.1788	54.8179	42.7356	16.0095	86.3774	42.5684	94.5222	55.6529	63.1822	51.8235
102	13.8016	35.9943	28.3435	5.68229	39.5187	52.1459	94.4512	43.0434	51.9966	64.3581	66.736	45.0974	158.381	70.763	77.9601	27.9116	62.4789	52.1459	16.9043	90.4544	44.3437	101.524	58.7457	69.2375	57.1675
103	26.4642	38.513	31.5896	8.15932	45.6204	55.4801	94.9435	42.6954	51.1517	62.3291	67.0096	47.6324	151.5	71.9633	72.7211	27.7845	61.1772	55.4801	16.9134	88.0176	43.5285	96.3924	60.4853	67.8148	57.7236
105	50.2499	65.9457	42.7449	22.6456	45.8862	52.8788	127.646	50.7508	43.9948	74.1307	98.4291	61.3911	189.562	81.5924	64.2951	40.6576	56.6876	52.8788	19.1519	94.0297	51.5862	108.477	55.5359	74.0413	67.7162
106	21.2744	44.3759	21.8139	12.3654	42.5936	37.7668	112.801	35.0785	36.6676	49.1597	69.9861	43.9893	170.904	72.8998	51.8766	26.3578	45.9248	37.7668	17.226	81.2469	37.8336	92.0608	49.3942	62.1356	53.0625
111	87.1721	204.125	87.3601	105.331	111.605	123.325	157.548	96.8561	108.111	141.574	141.56	124.052	175.948	86.4376	92.3044	111.331	119.393	123.325	35.2085	141.02	87.046	178.889	90.2733	112.834	118.443
116	132.424	145.32	87.6025	71.572	86.3156	86.4441	157.529	75.7174	75.9263	124.141	130.396	106.672	162.283	97.4298	113.805	74.5532	96.0119	86.4441	41.1773	124.81	73.4768	158.791	79.9433	100.793	103.732
117	97.2295	156.194	87.7126	98.2854	77.3093	93.3133	150.18	79.6137	80.078	119.387	128.492	106.163	160.27	91.9403	99.5352	80.8637	108.81	93.3133	32.6405	123.215	69.6426	161.265	80.9743	100.224	103.194
118	39.7166	114.145	51.0931	40.3494	52.6831	78.2214	127.436	66.5639	75.3019	95.2262	113.406	77.6494	185.1	75.9662	70.9851	69.716	81.8245	78.2214	17.7221	112.544	56.8384	141.933	81.8919	88.4311	83.0403
119	32.7037	116.965	48.9346	37.321	64.7584	102.736	141.94	80.4603	91.178	100.279	123.45	85.5205	200.557	72.9292	61.5583	88.186	94.6335	102.736	16.2164	129.42	64.9278	152.186	81.3133	96.7877	91.1541
120	8.11668	51.5733	31.1838	7.91075	30.2444	58.2289	101.912	39.3336	46.6712	69.868	78.3837	47.5842	200.816	74.5921	51.4132	43.0946	51.9666	58.2289	4.35278	104.487	27.662	106.694	64.3512	71.6053	59.5947
121	103.616	201.114	91.0453	110.508	129.688	133.974	164.686	95.38	91.1221	150.134	135.52	127.89	164.34	84.9825	101.993	115.21	120.209	133.974	43.9546	141.16	86.5316	174.59	88.2568	114.109	120.999
131	69.0712	79.1846	48.261	91.4479	108.574	121.755	148.071	41.9216	45.7196	88.3334	117.443	87.2529	134.752	69.2555	45.1035	69.4756	94.9079	121.755	20.3612	100.786	91.7472	172.177	118.998	94.4835	90.8682
146	25.0648	78.2046	39.7973	22.6249	60.1295	97.3456	147.272	75.531	90.4225	89.3164	104.618	75.4842	217.825	66.3767	49.5354	71.7606	80.5369	97.3456	9.99868	136.037	50.0196	140.73	75.5143	90.5163	83.0002
165	55.8041	78.0987	48.995	95.206	106.457	105.446	140.843	49.7984	46.9147	51.5185	120.32	81.7638	151.201	99.0287	32.3854	60.7669	106.908	105.446	19.1219	111.842	76.4401	108.552	114.306	89.6362	85.7
201	43.286	125.81	51.7961	69.5407	88.4624	132.017	168.217	75.7692	106.049	123.7	102.848	98.8632	206.795	76.8465	49.4592	103.357	109.961	132.017	9.13354	170.529	79.3004	181.856	89.3287	109.871	104.367
212	24.5583	68.2977	19.8304	35.5841	64.6306	103.502	145.423	47.8563	60.3646	89.0971	74.1499	66.6631	211.86	68.068	30.1126	58.9925	84.5432	103.502	5.0974	139.838	43.5091	154.063	79.2871	88.9884	77.8258
223	35.2791	64.3309	20.8647	48.7	66.8473	103.885	150.756	42.8335	56.7842	87.0781	81.9597	69.0289	212.51	60.3012	28.5896	61.7071	85.1009	103.885	6.82677	130.829	56.0163	172.203	79.5251	90.6812	79.8551
226	65.8236	63.596	44.3473	75.5922	105.557	110.081	133.485	39.5394	49.2595	88.6758	97.6087	79.4151	156.769	60.5302	38.3398	64.7483	89.2414	110.081	16.9019	98.0405	75.8502	174.331	104.267	89.9183	84.6667
228	26.0521	72.3121	38.0518	45.953	56.6952	70.3976	102.877	32.8401	37.4461	59.4946	75.6177	56.1579	177.605	83.2321	12.7986	52.5013	75.1766	70.3976	6.37401	107.973	46.5234	90.5093	100.654	74.886	65.5219
234	25.1338	82.6552	26.6336	51.713	61.6426	79.4002	107.154	33.3234	38.9182	55.0302	77.4139	58.0926	171.572	79.1794	12.503	51.39	82.7034	79.4002	6.0438	103.99	52.5639	98.7739	91.5775	75.427	66.7598
241	75.8524	70.1556	43.0941	64.0373	98.9972	107.713	153.466	45.0222	55.9646	97.562	97.3702	82.6577	229.555	57.2244	33.1851	72.0907	93.4075	107.713	14.9964	119.943	73.9416	208.646	90.3049	100.092	91.3746
243	72.0437	112.327	52.7907	81.8654	104.384	123.399	182.35	67.9591	82.9591	116.306	119.129	101.41	232.659	67.0067	43.0016	88.7759	116.116	123.399	11.6819	159.482	91.5429	223.479	91.925	113.552	107.481
250	60.8679	165.371	69.8789	90.628	114.025	139.961	156.257	84.9867	110.443	128.63	125.622	113.334	191.036	80.3029	82.0695	114.995	117.67	139.961	22.6781	154.688	87.0791	192.152	89.1706	115.618	114.476
252	28.4337	81.187	37.3536	30.6696	66.6746	109.175	151.112	71.439	90.6398	96.1807	95.6566	78.0475	213.05	62.4663	49.3557	71.1424	82.6711	109.175	10.5771	136.65	54.4853	147.599	77.0088	92.1983	85.1229
255	40.6548	98.0819	37.6602	86.7823	97.5478	104.101	142.404	47.5031	49.192	49.5073	107.825	78.2963	184.535	111.125	21.7558	65.0513	108.045	104.101	12.362	124.179	70.1375	108.861	114.176	93.1207	85.7085
258	48.4903	60.6742	41.2516	79.8208	93.9413	113.8	132.071	45.6506	39.6308	54.6818	111.031	74.6403	140.241	72.6001	34.7306	64.8939	99.6865	113.8	19.0924	101.903	81.2948	138.873	103.793	88.2644	81.4523
262	32.5604	45.8156	22.5639	43.3939	75.9286	99.0559	133.076	40.2202	40.3404	72.3631	97.3009	63.8745	165.259	56.3339	18.3073	55.6719	89.9241	99.0559	10.6738	108.283	62.9101	164.538	95.5395	84.2269	74.0507
266	45.4572	52.3782	37.7977	71.517	85.8909	113.282	135.633	45.0141	36.2949	64.0606	111.32	72.6041	139.428	63.6715	31.5992	62.9142	97.1284	113.282	14.6191	101.061	79.1934	155.345	107.242	87.7712	80.1877
272	21.3722	62.7925	16.4488	35.0894	59.6688	86.5112	105.321	39.3152	36.0768	67.304	76.7893	55.1536	149.197	54.9572	14.2187	50.222	86.5724	86.5112	9.06446	104.251	57.9756	132.642	88.0101	75.7838	65.4687
277	38.6036	44.5243	25.4016	38.0933	67.1415	94.7166	123.703	35.2604	39.0346	76.9605	78.6212	60.1874	176.793	50.9926	21.8442	55.6788	80.3212	94.7166	8.71724	98.1631	54.7198	160.542	82.2773	80.4332	70.3103
302	41.1929	90.2718	53.3275	63.009	62.5898	88.1943	101.242	45.1633	45.3756	59.8386	110.554	69.1598	204.492	90.7049	23.9603	72.3908	87.1709	88.1943	15.0535	126.711	57.6113	87.1917	121.525	88.6369	78.8984
303	55.4331	59.6971	55.3977	74.7972	60.9827	71.3058	71.017	50.3296	37.4913	54.2999	116.081	64.2575	140.868	51.9374	29.344	52.5472	84.7712	71.3058	25.2833	93.8132	63.1123	69.1161	95.5028	70.6911	67.4743
304	40.4351	36.2905	48.5283	54.7137	48.4629	51.9829	66.4094	28.7754	19.3504	55.1233	79.905	48.1797	112.807	47.9896	21.0251	45.5722	66.2399	51.9829	26.5504	51.5577	65.768	66.6235	82.0723	58.0171	53.0984
305	15.6624	53.1436	12.7128	14.9861	52.143	81.8872	113.299	25.333	32.9395	76.5967	60.935	49.058	172.646	54.2322	14.0032	38.4303	79.6504	81.8872	6.30152	106.016	30.69	139.03	79.2606	72.9225	60.9903
309	15.8581	53.1231	12.3908	13.2177	46.941	64.9429	87.1124	24.8334	28.1982	75.812	47.6702	42.7363	163.492	49.5232	12.6965	32.227	66.5303	64.9429	4.94602	96.0584	26.1518	119.509	80.0887	65.106	53.9212

## Sheet: COC Tmin Tmax April May Tavg
CCE scale Tavg and June Retention %					Tmax
	Apr-Tmin	May-Tmin	A-M Avg	Jun1SWE	Apr-Tmax	May-Tmax			Apr Tavg	May Tavg	Jun Retention %
1980	-9.65153	0.013966	-4.81878	128.107	-0.09882	19.3047			-4.87518	9.65934	60.376
1981	-1.96051	5.08996	1.56473	56.7531	4.83712	18.8902			1.4383	11.9901	70.204
1982	-8.96447	-2.88551	-5.92499	242.803	1.29754	17.94			-3.83347	7.52723	85.864
1983	-4.33768	-1.68878	-3.01323	76.7652	6.65834	11.3305			1.16033	4.82088	73.067
1984	-7.21577	-2.72721	-4.97149	133.42	4.76188	9.51138			-1.22694	3.39209	76.3
1985	1.73452	1.735	1.73476	85.6535	9.50991	21.1111			5.62221	11.4231	61.79
1986	-5.51095	-4.7668	-5.13888	110.442	9.27024	13.6878			1.87965	4.4605	70.424
1987	-4.7149	3.446	-0.634448	32.4875	10.1053	15.0809			2.69522	9.26345	36.829
1988	-2.46267	-3.70941	-3.08604	95.1417	10.2776	6.25373			3.90747	1.27216	67.514
1989	-6.10071	-0.576393	-3.33855	128.028	2.8907	16.7651			-1.60501	8.09435	64.423
1990	0.043885	-2.38641	-1.17126	185.092	15.1623	11.226			7.60307	4.41977	73.906
1991	-1.62269	-3.82882	-2.72575	117.274	14.8951	7.11511			6.63621	1.64314	79.154
1992	-1.64259	-1.05987	-1.35123	73.0138	16.6956	11.4179			7.52652	5.179	58.772
1993	-3.56554	-1.04613	-2.30583	52.3953	11.0563	11.0563			3.7454	5.00511	47.507
1994	-3.32125	-0.059298	-1.69027	125.475	9.92282	11.341			3.30079	5.64086	71.231
1995	-1.36576	-5.24681	-3.30629	102.793	9.48375	10.6428			4.05899	2.69799	81.742
1996	-5.33382	-5.33382	-5.33382	280.912	4.53769	5.95109			-0.398064	0.308636	77.835
1997	-5.00721	-1.71907	-3.36314	99.4739	3.07162	6.68822			-0.967793	2.48458	73.363
1998	-3.76341	0.293532	-1.73494	81.9902	9.9807	20.2748			3.10865	10.2842	54.738
1999	-11.0909	-0.922852	-6.00685	74.5672	1.96077	11.3087			-4.56504	5.1929	69.589
2000	-1.84382	2.87066	0.513419	78.7945	10.6328	18.4017			4.39448	10.6362	58.81
2001	-4.19328	-1.43096	-2.81212	60.8507	4.64952	6.24363			0.22812	2.40633	59.021
2002	-14.1904	-3.15661	-8.67348	122.913	1.67566	12.0075			-6.25735	4.42547	69.786
2003	-2.3204	-0.861574	-1.59099	90.8048	5.75195	12.7892			1.71578	5.96381	59.998
2004	-3.66976	-0.158845	-1.9143	41.4122	4.04904	18.3237			0.189643	9.08244	52.045
2005	-1.52937	-4.75301	-3.14119	31.4772	7.95528	6.24826			3.21296	0.747625	40.683
2006	-2.14234	-1.8242	-1.98327	58.1218	10.2051	9.29289			4.03139	3.73434	48.036
2007	-4.299	1.58292	-1.35804	33.2616	3.99319	18.8088			-0.152904	10.1958	40.434
2008	-11.6099	-4.41158	-8.01072	129.972	1.04616	9.11576			-5.28185	2.35209	64.94
2009	-5.78042	-6.05487	-5.91765	71.6449	2.1912	8.94436			-1.79461	1.44474	55.824
2010	-6.59516	-1.26642	-3.93079	29.0803	5.78696	8.13642			-0.404098	3.435	53.112
2011	0.191983	-3.16728	-1.48765	124.745	6.93234	9.72845			3.56216	3.28058	85.437
2012	-1.47631	0.319317	-0.578494	94.6164	7.80246	7.42034			3.16308	3.86983	59.156
2013	-3.47316	-7.83978	-5.65647	83.1659	13.9213	7.0096			5.22409	-0.41509	72.603

## Sheet: Feb Tmin Warm Yr
Tmin Feb Warmest Years
	Tmin-2-05	tmin92-2	tmin-95-2	tmin91-2	tmin86-2	tmin03-2	tmin01-2	tmin87-2	tmin13-2	tmin12-2	tmin84-2
OrigID	MEAN	MEAN	MEAN	MEAN	MEAN	MEAN	MEAN	MEAN	MEAN	MEAN	MEAN
1	-6.25588	-1.22333	-1.81555	-1.02713	-8.28933	-7.717	-8.09855	-6.35805	-2.99005	-3.7604	-4.49367
2	-5.30842	-1.1087	-0.701087	-2.06658	-4.92935	-6.23777	-8.79755	-5.3288	-4.15217	-3.55299	-4.91576
3	-4.38366	-0.7533	-0.578383	-1.83168	-3.40924	-5.43482	-6.74835	-4.37211	-3.80116	-3.0231	-4.7731
4	-2.68477	-1.31929	0.753647	-2.65883	-0.549433	-2.59157	-4.96921	-1.82901	-3.18477	-2.40843	-5.40357
5	-4.00147	-3.08824	-1.22353	-1.34706	-5.09118	-4.49706	-3.52794	-6.34706	-3.60882	-5.93382	-5.80882
6	-3.30399	-2.39867	0.179402	-0.860465	-2.80066	-3.21096	-3.64618	-5.08139	-2.99668	-5.18771	-4.92193
7	-3.17077	-4.55337	0.296388	-2.19376	-3.60755	-2.73645	-4.56076	-5.44581	-2.05172	-6.17159	-5.74959
8	-3.70636	-5.48491	0.146013	-3.62123	-4.53502	-2.53017	-5.36746	-6.70636	-1.77748	-6.60938	-6.59321
9	-4.36041	-3.82995	-1.52538	-1.38579	-9.77665	-4.19036	-3.78934	-8.36548	-2.90102	-6.75381	-6.80711
10	-4.39619	-3.63322	-1.79239	-1.47751	-8.06401	-4.75605	-3.63322	-7.68512	-3.41868	-6.55882	-6.54671
11	-3.35168	-5.0841	0.475535	-2.18654	-5.14526	-2.26453	-5.05046	-5.46024	-1.67125	-6.74771	-5.84862
12	-4.25567	-4.92443	-0.405542	-2.0529	-7.5063	-2.69521	-4.94962	-5.99496	-2.23929	-7.17129	-6.98992
13	-3.78333	-5.79683	0.565079	-3.13175	-5.10714	-1.69286	-5.84841	-5.62936	-1.08571	-7.22857	-6.38968
14	-4.75041	-4.8686	-0.016529	-2.69421	-5.80826	-1.65124	-5.36281	-3.93388	-1.69339	-7.62727	-7.10579
15	-4.37968	-5.62121	0.568627	-3.74421	-4.9082	-1.29768	-6.22014	-5.45811	-0.81016	-7.23529	-6.67112
16	-5.22689	-4.91807	-0.195378	-3.21429	-6.31723	-1.76681	-5.69328	-4.67227	-1.64076	-7.54202	-6.55252
17	-4.98547	-4.66581	0.278632	-3.6735	-5.30684	-1.63248	-5.93333	-5.84872	-1.27436	-6.61709	-6.7265
18	-2.80184	-2.78428	-0.73495	-2.50836	-2.36622	-3.56438	-2.96321	-6.06438	-2.17809	-4.49164	-5.97826
19	-2.85343	-2.89782	-0.693467	-3.48493	-2.35595	-2.65159	-3.30318	-5.79062	-2.22194	-4.78559	-6.41541
20	-3.34428	-2.9287	-1.75047	-1.08349	-0.576923	-4.29174	-2.82927	-5.89306	-2.04221	-5.84991	-1.80863
21	-3.32682	-1.90492	-1.32173	-1.90577	-0.977929	-3.15195	-3.10526	-5.27334	-2.13497	-5.19015	-3.14856
22	-3.18484	-1.48747	-1.23559	-2.2594	-1.63346	-2.81391	-3.06328	-5.28571	-1.98308	-4.78947	-3.2713
23	-2.61038	-1.63491	-0.75566	-2.53207	-1.79717	-2.5566	-2.93019	-4.81321	-1.6783	-4.35472	-3.61981
24	-2.24694	-1.96122	-0.404082	-2.19286	-1.73775	-2.96735	-2.63367	-4.6949	-1.61837	-3.94592	-3.91735
25	-1.71437	-2.41339	1.31634	-4.65479	-0.565111	0.275184	-3.11425	-2.33169	-0.80344	-4.07555	-6.38084
26	-3.90513	-3.28819	0.335322	-4.02745	-2.56265	-0.409308	-4.87291	-4.8031	-2.39021	-4.59905	-8.5889
27	-2.84315	-2.40525	1.73726	-2.8742	-1.56131	0.681529	-4.46497	-2.87341	-1.10191	-3.90525	-7.73089
28	-2.64667	-2.215	0.771667	-2.45667	-1.91	-0.398333	-3.77333	-3.92	-1.36333	-4.59333	-6.89833
30	-4.51218	-3.98021	-1.55327	-1.40259	-8.89954	-3.79376	-3.90792	-7.36225	-2.92694	-6.89726	-7.32953
31	-4.54136	-4.29616	-1.76809	-1.60709	-5.43501	-3.75628	-3.68242	-6.41654	-2.6743	-6.96529	-7.17725
32	-4.4217	-3.88662	-1.54568	-1.66476	-3.81158	-3.2292	-3.64682	-5.59217	-2.7602	-6.63377	-7.33687
33	-3.42589	-3.29332	-1.29019	-1.32568	-1.19833	-3.56159	-3.11587	-5.57098	-1.96138	-5.99687	-2.93528
34	-3.49212	-2.70894	-0.939553	-1.76413	-1.49869	-2.70565	-3.39882	-5.29566	-2.12812	-5.5795	-4.83246
35	-2.90123	-2.00306	-0.50536	-2.67381	-1.83231	-1.72282	-3.36524	-4.75727	-1.7389	-4.77795	-4.72511
36	-2.79743	-2.26186	-0.742095	-3.80929	-2.16601	-1.57609	-3.43478	-4.97826	-1.84289	-4.71542	-4.99605
37	-4.51982	-1.83554	-1.17621	-0.959618	-11.4802	-7.64831	-5.22026	-6.17988	-2.46843	-2.70852	-4.95888
38	-4.82011	-2.64589	-1.65014	0.03966	-9.33428	-7.1983	-4.61898	-6.41926	-2.63031	-2.13739	-3.50567
39	-4.2197	-1.00947	-1.30871	-0.280303	-6.70265	-5.89015	-4.89773	-5.53599	-2.83712	-1.93939	-2.81629
Page 1 of 4
OrigID	MEAN	MEAN	MEAN	MEAN	MEAN	MEAN	MEAN	MEAN	MEAN	MEAN	MEAN
40	-4.45644	-1.21234	-1.19419	-0.517241	-7.33938	-5.81307	-5.89111	-5.38657	-2.79401	-2.53267	-4.07895
41	-4.31298	-0.496136	-1.02318	-1.46522	-3.60587	-5.50464	-3.88331	-4.84158	-2.98223	-2.52164	-3.40263
42	-4.10592	-0.345794	-0.697819	-0.884735	-5.19782	-5.37072	-5.42835	-4.75078	-3.24143	-2.82243	-3.10592
43	-3.6731	-0.721704	-0.231025	-1.84088	-2.17177	-4.3229	-4.5759	-3.75033	-3.37483	-2.79561	-4.60053
44	-4.5207	-0.938923	-1.5942	-1.84783	-2.54865	-5.62836	-2.94099	-5.43375	-2.93375	-3.2029	-5.12526
45	-3.46292	-1.26405	-1.36517	-1.74607	-3.22921	-5.00899	-2.34494	-5.50674	-2.50337	-3.5764	-6.62921
46	-3.61058	-1.85494	-1.75267	-2.3805	-3.16112	-5.02616	-3.13199	-6.36088	-2.91439	-3.96671	-7.06897
47	-2.92284	-2.24794	1.63375	-2.54321	-0.282922	-1.7572	-4.18621	-1.95062	-2.54835	-2.73457	-5.47222
48	-3.6197	-3.19545	-0.1	-3.68939	-2.91288	-2.26515	-3.775	-6.82273	-2.35076	-4.83712	-8.67576
49	-3.13462	-2.91599	0.133603	-2.76215	-2.37449	-2.80061	-3.38866	-5.48077	-2.16397	-4.07794	-7.14474
50	-3.51706	-3.48721	-0.597015	-3.98614	-3.02665	-2.44456	-3.67164	-6.98934	-2.52985	-5.29531	-9.0693
51	-4.20354	-3.57743	-1.11726	-4.54204	-3.93584	-2.38274	-4.35177	-8.18142	-3.00885	-5.77876	-10.3031
52	-4.53958	-3.7278	-0.957529	-4.64189	-3.87645	-1.87934	-4.82432	-7.58205	-3.22104	-5.77799	-10.0174
53	-2.93636	-3.33182	0.94697	-5.24848	-1.06515	0.027273	-3.78485	-3.22879	-1.77273	-4.76818	-7.58636
54	-2.95541	-3.38323	-0.030786	-4.52972	-1.95223	-1.52229	-3.51168	-5.11783	-2.03185	-5	-8.03609
55	-4.88822	-4.01397	-0.513972	-2.33732	-4.70259	-1.86227	-4.65968	-3.62475	-2.15868	-7.20958	-6.66467
56	-3.97515	-3.29523	-0.170974	-2.23956	-2.92843	-1.55368	-4.19384	-3.6839	-1.8499	-6.42644	-6.56759
57	-3.00269	-2.53142	0.341113	-2.26302	-1.86086	-1.16876	-3.71005	-4.22531	-1.44075	-5.32585	-6.1167
58	-1.79938	-1.875	1.29784	-3.07099	-1.07253	-0.104938	-3.1929	-2.76235	-0.800926	-4.26698	-6.04321
59	-4.27025	-3.29829	0.568536	-3.06776	-2.6067	-0.626168	-5.42757	-4.66822	-2.27648	-4.3824	-8.50857
60	-3.51064	-2.66565	1.87538	-2.64742	-1.33283	0.598784	-5.01976	-2.66869	-1.04103	-3.87538	-7.69453
61	-2.4382	-1.80618	3.16152	-1.98455	-0.383427	1.55197	-4.21348	-1.0941	-0.081461	-3.62781	-7.08708
62	-2.92432	-2.22866	2.69887	-2.19404	-0.446055	0.983897	-4.26731	-1.49356	-0.267311	-3.55233	-7.20129
63	-3.65081	-2.43704	1.90044	-2.21962	-1.78624	0.046852	-4.45534	-2.15593	-0.788433	-5.44876	-6.70498
64	-2.55586	-1.75204	2.88556	-1.81199	-0.679155	1.09946	-4.06744	-1.31403	-0.29564	-4.48569	-6.84877
65	-5.02817	-3.47887	0.499497	-2.71127	-3.73893	-1.29477	-4.68109	-4.26207	-1.53873	-5.8491	-6.6167
66	-3.68418	-2.74321	1.67237	-2.43743	-1.04546	-0.003542	-3.9085	-2.49114	-0.843566	-3.77981	-7.21192
67	-3.31211	-2.6677	0.493789	-2.76553	-1.80745	-2.59627	-3.7764	-4.76242	-2.37888	-3.79037	-7.07453
68	-3.02013	-1.76907	-1.05138	-1.60381	-3.14831	-4.90201	-2.31886	-5.71134	-2.14725	-3.72722	-6.32521
69	-2.90685	-2.46727	-0.865559	-1.99698	-2.72508	-4.2281	-2.70997	-6.357	-2.16566	-4.27744	-6.30715
70	-2.44221	-2.86432	-0.640704	0.440955	-0.582915	-4.35553	-3.16834	-5.23367	-2.39447	-5.23367	-0.502513
71	-1.72368	-0.684211	1.77412	1.67544	-0.484649	-2.42763	-3.69079	-3.0307	-3.53728	-3.26974	-0.548246
72	-1.67551	-0.535714	2.02449	1.78775	-0.434694	-2.29898	-3.92041	-2.70306	-3.83061	-3.21122	-0.564286
74	-1.46081	0.137767	2.04513	1.16271	-0.761283	-2.52969	-4.32423	-3.12708	-2.97981	-3.37411	-0.381235
78	-1.66338	1.55386	0.841113	0.368043	-1.71095	-2.93537	-4.68761	-4.09695	-1.72531	-3.02873	-1.2675
79	-1.20436	1.61706	1.57738	0.876984	-1.93452	-2.86508	-5.99206	-3.5	-2.72421	-3.06548	-0.674603
81	-2.97579	-3.17028	0.595993	-1.91235	-2.06177	-2.27296	-3.61519	-4.13189	-2.06177	-5.43072	-5.46327
82	-2.2007	-0.941995	2.00232	0.077726	-0.962877	-1.19141	-3.85499	-1.98492	-1.63109	-3.95824	-3.88631
83	-3.18628	-1.93382	-0.041667	-0.105392	-3.87745	-3.56863	-3.43382	-5.21936	-3.56863	-4.98284	-3.9277
84	-2.34104	-0.942197	1.56647	0.710983	-1.75144	-2.09538	-3.84104	-3.23988	-2.95376	-3.9422	-2.89306
86	-1.69362	0.2	2.99894	1.88617	-0.404255	-0.888298	-4.23404	-1.02021	-2.09362	-2.85426	-1.74575
Page 2 of 4
OrigID	MEAN	MEAN	MEAN	MEAN	MEAN	MEAN	MEAN	MEAN	MEAN	MEAN	MEAN
90	-3.3136	-4.27778	-1.61404	-0.61769	-1.73026	-4.44956	-2.75585	-6.38816	-1.77485	-6.45979	-2.66447
91	-3.73926	-4.17868	-1.79448	-1.22239	-5.27607	-4.74003	-3.07745	-8.60583	-2.05291	-6.85199	-5.32822
92	-1.99648	-1.55106	1.72711	1.54577	-1.3169	-1.89261	-3.39437	-3.45247	-3.88732	-3.89437	-1.5581
93	-2.17562	-1.96074	1.07335	1.15909	-1.40393	-2.51033	-3.23967	-4.16632	-3.47727	-4.25207	-1.89669
94	-2.17097	-1.6004	1.46223	1.18887	-2.14712	-2.15507	-3.47714	-3.57555	-3.69483	-4.06362	-2.01988
98	-2.42662	0.220779	-0.172727	-0.68961	-1.02273	-2.9961	-3.37922	-4.75909	-1.83506	-3.96039	-2.03896
99	-1.89165	0.59224	0.778184	-0.306735	-0.816252	-2.74817	-4.03001	-4.22255	-2.28624	-3.93997	-1.51684
101	-0.82287	2.10538	2.84978	0.553812	-1.09417	-1.63229	-5.02018	-2.76906	-2.61659	-2.99327	-1.45291
102	-1.26659	0.77027	2.11671	0.633907	-0.9914	-2.49877	-4.78993	-3.36609	-2.96314	-3.70639	-1.20147
103	-1.17718	1.13138	2.22598	0.56982	-1.03453	-2.32658	-4.95721	-3.27628	-3.11261	-3.62763	-1.44219
105	-1.64928	1.3732	0.864209	-0.002698	-1.34442	-2.59263	-4.20504	-4.10072	-1.73741	-3.11421	-1.70593
106	-0.743243	2.16351	2.30811	0.247297	-1.11216	-1.6473	-4.81757	-3.12703	-2.01892	-2.77973	-1.63378
111	-3.1875	-1.99785	-1.44828	0.140086	-2.57974	-6.20259	-2.47629	-6.4569	-1.71121	-2.91379	-1.63362
116	-3.00594	-1.41988	-1.44807	-0.896142	-2.58902	-4.52819	-2.95104	-5.86795	-1.93917	-3.88131	-2.19881
117	-2.72814	-1.25475	-1.24144	-0.230038	-2.71673	-5.10837	-2.85361	-5.9962	-1.62928	-3.19962	-1.75856
118	-2.01648	0.684615	0.045055	0.291209	-1.91538	-3.75604	-3.96813	-4.87472	-1.14176	-2.69121	-1.14835
119	-2.31481	0.430556	-0.00463	0.537037	-1.67593	-4.23611	-4.06944	-5.16667	-1.00463	-2.49074	-0.875
120	-0.891509	2.33962	1.73113	0.882075	-1.50943	-1.95755	-5.68396	-3.34434	-1.67453	-2.89623	-0.518868
121	-2.99184	-2.45102	-1.37755	-0.463265	-2.46326	-6	-2.2102	-6.20816	-2.05918	-3.33878	-2.66939
131	-5	-0.5	-2	-1.5	-4.75	-7	-4.25	-6	-2.25	-2	-2.5
146	-1.57647	1.9	1.01765	0.505882	-0.870588	-2.75882	-4.32941	-4.16471	-0.764706	-2.5	-0.611765
165	-4.22238	-1.48692	-1.1439	0.619186	-8.40262	-6.81541	-4.18169	-6.44477	-2.87645	-2.19622	-2.25145
201	-2.6699	-0.171521	0.080906	-0.317152	-1.33819	-4.54045	-2.70227	-4.48058	-1.6699	-2.48705	-0.949838
212	-0.621469	2.41102	1.82345	0.533898	-1.0452	-2.14548	-2.14265	-3.25424	-1.87712	-2.58192	-0.634181
223	-0.724468	1.85319	1.30851	0.043617	-0.953191	-2.69681	-1.57447	-3.25106	-2.19681	-2.45213	-1.38085
226	-3.45866	0.066929	-0.677165	-1.25197	-2.9626	-5.15354	-3.44488	-4.65945	-2.66535	-2.22441	-2.73622
228	-1.42321	0.383929	1.30357	0.744643	-7.74464	-4.61071	-3.69107	-4.91964	-3.8875	-3.44286	-2.35893
234	-1.67763	0.713816	1.19737	1.09539	-7.51316	-4.51645	-3.73026	-5.08224	-3.74342	-3.17105	-2.01316
241	-3.15224	0.258013	-0.552885	-1.14744	-1.5	-4.75801	-2.1266	-4.46635	-2.61699	-2.54808	-3.26442
243	-3.40505	-0.55649	-0.972356	-1.14423	-1.98077	-5.43149	-1.9988	-4.85697	-2.30168	-2.66827	-3.48678
250	-2.8081	-0.808102	-0.485075	-0.229211	-1.67164	-5.25053	-2.26439	-5.06077	-1.59595	-2.79637	-1.66631
252	-1.13415	2.19512	1.3	0.658537	-0.604878	-2.50244	-3.10732	-3.91951	-0.973171	-2.76829	-0.795122
255	-3.6396	-1.36182	-0.405983	1.07265	-9.13533	-6.42735	-3.48576	-6.57692	-3.151	-2.52279	-2.08547
258	-3.65758	-0.272727	-0.90303	-0.021212	-6.35758	-5.92727	-4.60303	-5.72727	-2.9	-1.96667	-1.83333
262	-1.96392	1.5378	0.747423	-0.027491	-2.87457	-3.51546	-3.38316	-4.25773	-2.50515	-2.41581	-1.71134
266	-3.39968	0.278662	-0.64172	-0.361465	-4.82803	-5.50955	-4.48089	-5.41401	-2.71656	-2.03662	-1.95382
272	-1.29539	1.96	1.73385	0.9	-5.26	-3.02308	-3.84154	-4.08308	-3.26	-2.55692	-1.26154
277	-0.996016	1.68128	1.16733	-0.268924	-1.47809	-2.73506	-2.29482	-3.22112	-2.52789	-2.34064	-1.75498
302	-2.5757	-0.698413	0.468254	-0.100427	-9.37729	-6.13797	-4.11325	-5.66667	-3.4011	-3.57112	-3.82631
303	-4.57886	-1.40472	-1.32146	-2.02162	-8.16854	-6.50841	-7.2442	-5.52562	-2.30625	-3.25941	-6.15372
Page 3 of 4
OrigID	MEAN	MEAN	MEAN	MEAN	MEAN	MEAN	MEAN	MEAN	MEAN	MEAN	MEAN
304	-3.57326	-0.927525	-0.301675	-2.87938	-3.6303	-4.18053	-8.0505	-3.81476	-2.75013	-3.05337	-6.43302
305	-0.556974	3.36739	2.83399	1.37132	-3.68271	-0.71611	-2.84479	-2.94106	-2.78094	-2.73477	-0.650295
309	-0.709966	3.36357	3.08853	1.58128	-6.44944	-1.35027	-4.34882	-2.99661	-3.85656	-3.43033	-0.688679

## Sheet: CCE Prcp Apr May Apr Jun SWE
COC scale mm/day Total Precipitation April and May
Year	Apr	May	Total	Apr1SWE	Jun1SWE
1980	50.3536	148.676	124.692	212.182	128.107
1981	59.4079	153.525	136.17	80.8402	56.7531
1982	59.494	70.7657	94.8768	282.777	242.803
1983	59.3059	53.7922	86.202	105.061	76.7652
1984	67.2301	75.1455	104.803	174.861	133.42
1985	60.0723	65.1827	92.6636	138.621	85.6535
1986	53.1481	88.0381	97.1672	156.824	110.442
1987	39.7966	57.6611	68.6272	88.2123	32.4875
1988	51.0113	72.7486	87.3856	140.922	95.1417
1989	74.2379	78.3531	113.414	198.731	128.028
1990	62.7599	143.515	134.517	250.442	185.092
1991	76.3257	95.4761	124.064	148.16	117.274
1992	55.113	51.7556	80.9908	124.233	73.0138
1993	80.786	78.6905	120.131	110.29	52.3953
1994	67.2301	75.1455	104.803	176.152	125.475
1995	69.2898	107.53	123.055	125.753	102.793
1996	82.9526	136.125	151.015	360.909	280.912
1997	55.7345	96.4668	103.968	135.592	99.4739
1998	49.7679	128.525	114.03	149.787	81.9902
1999	42.2783	60.1032	72.3299	107.154	74.5672
2000	50.2568	51.2804	75.897	133.982	78.7945
2001	102.835	21.2984	113.484	103.101	60.8507
2002	60.445	103.846	112.368	176.13	122.913
2003	70.4787	66.5083	103.733	151.348	90.8048
2004	54.1949	98.7726	103.581	79.5704	41.4122
2005	58.0088	68.1431	92.0804	77.3715	31.4772
2006	78.3449	66.9224	111.806	120.995	58.1218
2007	56.8224	93.4058	103.525	82.2625	33.2616
2008	43.3952	137.544	112.167	200.143	129.972
2009	67.267	51.2376	92.8858	128.34	71.6449
2010	84.7773	116.045	142.8	54.7531	29.0803
2011	135.43	113.311	192.086	146.008	124.745
2012	68.4456	76.8511	106.871	159.943	94.6164
2013	86.499	79.452	126.225	114.549	83.1659

## Sheet: Tmax warmest years Apr SWE 
Tmax warmest years SWE ranked by retention of April 1 SWE warm years vs April 1 SWE cooler years
NAME		OrigID	dswx_apr13	dswx_apr87	dswx_apr92	dswx_apr95	dswx_apr00	dswx_apr05	dswx_apr86	dswx_apr91	dswx_apr03	dswx_apr12	dswx_apr84				dswx_apr01	dswx_apr93	dswx_apr80	dswx_apr81	dswx_apr85	dswx_apr82	dswx_apr83	dswx_apr98	dswx_apr09	dswx_apr88	dswx_apr89	dswx_apr90	dswx_apr10	dswx_apr96	dswx_apr04	dswx_apr99	dswx_apr97	dswx_apr02	dswx_apr00	dswx_apr06	dswx_apr07	dswx_apr08	dswx_apr11	dswx_apr94	avg-dswx_apr
Upper Oldman		305	0.312555	0.116798	0.275729	0.301164	0.246314	0.157838	0.220333	0.378717	0.331124	3.13062	1.99557	0.678797	0.177182	135.322	0.463839	0.26738	1.04791	0	0.417572	1.21932	0.343529	0.794417	0.507375	0.0952645	0.737539	0.707891	0.0275417	1.66397	0.0008582	0.0918315	0.0514163	1.14356	0.246314	0.213311	0.0520405	0.723183	0.634394	0.588283	#REF!	0.501614
Livingstone River			0.595	1.42	2.148	1.67	1.348	0.924	2.539	2.248	2.042	6.08427	3.93568	2.26854	0.448083	124.614	1.104	2.125	3.436	0.235	3.107	3.506	1.337	2.221	1.325	1.527	2.607	3.564	0.119	3.103	1.393	1.081	0.913	1.955	1.348	2.222	0.775	1.053	1.477	2.158		1.82046
Lower Crowsnest S			0.963	0.179	0.636	1.116	0.927	0.431	1.214	1.084	0.98	3.74265	3.0409	1.30123	0.246315	123.349	0.856	1.014	2.296	0.113	0.426	2.173	0.207	1.568	1.464	0.183	1.091	1.46	0.351	2.716	0.334	0.371	0.427	1.547	0.927	0.733	0.337	1.96	1.431	1.333		1.05492
Central Oldman - Willow		309	0.233523	0.105162	0.160102	0.241075	0.170216	0.0727029	0.111957	0.271631	0.128769	1.55036	2.01954	0.460458	0.0544307	113.406	0.16216	0.235057	0.776087	0	0.512104	1.0848	0.393799	0.554949	0.397003	0.0734795	0.765118	0.601755	0.0014172	1.34994	5.82e-05	0.0958436	0.0495428	0.867407	0.170216	0.217022	0.0887772	0.509522	0.354914	0.483683	#REF!	0.406027
Castle River			2.889	1.562	2.362	3.905	2.315	1.958	3.552	3.295	3.533	7.10798	4.98702	3.406	0.342792	111.191	1.618	1.83	5.137	1.001	2.034	5.194	1.941	4.399	3.132	1.719	3.138	4.587	1.567	5.995	2.366	2.74	1.859	2.594	2.315	3.631	2.136	4.533	3.48	4.571		3.06321
Central Kootenay		304	0.820414	0.532815	0.975376	1.45193	1.7281	0.445673	1.52842	1.06681	1.31057	2.56376	1.74146	1.28776	0.0512865	104.148	0.73447	1.36376	2.76459	0.543537	0.801535	1.84444	0.463858	1.54019	0.671295	0.569374	1.054	2.28912	0.269708	3.38398	0.723496	1.42015	0.82117	1.40198	1.7281	1.40072	0.523249	1.21031	0.708422	1.44384	#REF!	1.23647
Chaffen Cr		234	0.457	0.593	0.875	0.915	0.738	0.261	1.116	1.231	0.909	1.68186	2.67701	1.04126	0.0400818	104.003	0.486	1.084	1.832	0.0143	1.659	2.194	0.841	1.172	1.048	0.434	1.474	1.8	0.015	2.273	0.291	0.232	0.38	1.256	0.738	0.918	0.457	1.009	0.909	1.512		1.00118
Belly River			1.675	0.64	0.966	1.454	0.816	1.038	0.9	0.947	1.359	2.11738	3.8697	1.43473	0.0041512	100.29	0.868	0.823	1.862	0.144	1.352	2.349	0.942	1.949	1.814	0.747	1.512	2.275	0.537	3.555	0.461	0.496	0.87	2.056	0.816	2.037	0.743	2.534	1.742	1.85		1.43058
Canada		1	1.80845	1.41634	2.34814	2.97092	3.64836	1.57814	3.30106	2.57651	3.05423	3.45517	2.5424	2.60907	-0.00991893	99.6213	1.69692	3.01186	5.12868	1.07041	1.78971	4.07472	1.20125	4.46698	1.82669	1.48284	2.42139	4.61061	0.438145	5.30966	1.98282	2.99211	1.97305	2.43296	3.64836	2.89609	1.01051	1.86217	2.4364	3.09129	#REF!	2.61898
Dutch Cr			1.183	1.126	2.197	1.676	1.896	1.012	2.914	2.48	1.965	2.87276	2.19177	1.95578	-0.0197662	98.9995	1.694	2.059	4.163	0.297	1.432	3.927	0.982	3.117	1.787	1.38	2.342	3.428	0.585	3.473	1.381	1.11	1.555	2.397	1.896	1.791	0.915	1.155	2.56	1.987		1.97554
Waterton River		121	4.92368	2.74023	4.47414	5.33006	3.23325	2.80709	4.76103	4.02493	4.49392	6.56572	5.32679	4.42553	-0.0493187	98.8979	3.02875	2.96189	5.62594	1.7416	4.36527	7.08735	3.61528	3.78447	4.26392	4.29106	5.48732	7.22467	2.26175	8.02877	3.10934	3.41911	3.87421	5.03059	3.23325	4.05125	3.69717	6.04328	4.63826	6.53189	#REF!	4.47485
Kishenehn Creek-North Fork Flathead River		68	3.32942	2.00853	2.81548	3.40615	2.32647	1.77912	3.81652	3.29079	3.46271	4.2477	4.02439	3.13703	-0.0534879	98.3235	2.00306	1.88015	4.4331	1.41946	2.72148	5.3301	3.16572	3.50257	2.68002	3.11594	3.81368	5.05308	1.20404	6.66379	2.37586	2.67764	2.63312	3.47365	2.32647	2.47341	2.50733	4.10423	3.23233	3.78209	#REF!	3.19051
Crowsnest N Tribs			1.297	0.407	1.081	1.193	1.133	0.557	1.966	1.536	1.193	1.67505	1.58568	1.23852	-0.0314791	97.5213	1.05	1.314	2.691	0.072	0.739	2.589	0.487	1.929	1.649	0.439	1.408	2.018	0.459	2.654	0.55	0.466	0.479	1.777	1.133	0.899	0.467	1.768	1.815	1.628		1.27
Canada		42	1.31454	0.976885	2.24491	2.51015	3.11869	1.31822	2.32309	2.50954	2.63338	2.40766	2.51113	2.16984	-0.0563235	97.4699	1.8136	2.16353	4.94543	0.628182	1.47729	3.70097	0.769332	4.37518	2.0063	1.06526	1.85005	3.69532	0.425538	4.6808	1.37444	1.78954	2.46314	2.36961	3.11869	2.12622	0.794985	1.56469	2.1326	2.09713	#REF!	2.22616
Lower West Castle River		299	1.67002	0.588185	0.976806	2.04364	1.43595	0.958801	1.97312	1.8996	2.34073	2.53667	1.74334	1.65153	-0.0618782	96.3886	1.12985	1.19137	3.59963	0.460645	0.943796	3.2005	0.601689	2.5478	1.9116	0.466646	1.53498	2.42926	0.832761	3.63264	1.14786	1.00231	1.00231	1.83057	1.43595	1.73454	0.9573	2.93042	2.27771	2.31973	#REF!	1.71341
Canada		45	3.36764	1.70733	2.65093	3.32765	2.57203	2.07591	3.45384	3.02618	3.7355	4.05013	2.54032	2.95522	-0.115067	96.2523	1.90441	1.82974	5.00535	1.09493	2.13383	4.41825	2.21777	4.04715	2.32559	2.42656	3.23857	5.00958	1.30236	6.50362	2.36991	2.78253	2.69939	3.33531	2.57203	3.11994	2.40486	4.04958	3.16021	3.7355	#REF!	3.07029
Belly River		111	4.77407	2.26472	4.06905	5.2476	3.23254	3.17925	4.29396	3.6341	4.79189	7.00159	4.6739	4.28752	-0.17189	96.1455	2.79655	3.16489	5.56335	1.20848	4.22078	6.69743	3.68929	3.94102	4.44587	4.15227	5.34103	6.80833	2.17146	7.9791	2.82198	3.37752	3.47424	5.09068	3.23254	5.33514	3.62649	6.3784	5.09691	6.41197	#REF!	4.45941
Racehorse Cr			1.522	0.79	1.702	1.507	1.76	0.854	2.725	2.199	1.708	1.41458	2.16862	1.6682	-0.0690917	96.023	1.42	1.87	3.725	0.173	1.071	3.421	0.746	3.026	2.054	0.987	1.947	2.915	0.572	3.15	1.126	0.761	0.891	2.142	1.76	1.482	0.853	1.49	2.305	1.808		1.73729
South Fork Sun River		91	1.56736	1.8311	2.17461	1.53575	1.71048	1.23611	3.19593	3.00546	2.65693	2.88306	3.13681	2.26669	-0.112516	95.2709	1.59855	2.11371	2.80587	1.31373	3.18239	3.82143	1.73835	1.62262	1.44208	3.15182	3.41489	4.27374	1.01875	4.50684	1.11469	1.39773	2.08939	2.40324	1.71048	2.22705	1.29572	3.30179	2.79398	2.76212	#REF!	2.37921
Kintla Lake-North Fork Flathead River		69	3.1337	2.08194	2.82402	2.63822	2.3551	1.54322	3.55513	2.93633	3.26899	3.78199	4.75403	2.98842	-0.154	95.0993	2.00821	1.9145	4.03667	1.97176	2.93207	6.01498	3.28776	3.08078	2.59796	3.30479	3.74117	4.88109	1.06241	6.22838	2.16918	2.56175	2.80075	3.55239	2.3551	2.13928	2.53961	3.97209	2.88031	3.3852	#REF!	3.14242
Highwood		302	0.598437	1.33483	1.97496	1.78585	1.27682	0.684714	1.70617	2.07862	1.70581	1.8677	1.41766	1.49378	-0.0782835	95.0203	0.869203	1.57967	2.46156	0.313806	2.57371	3.23309	1.07108	1.99741	1.26995	1.27423	1.87633	2.59885	0.303339	3.65298	1.05856	0.991649	0.926867	1.98061	1.27682	1.47644	0.82264	1.16672	1.17054	1.78345	#REF!	1.57206
Canada		40	1.25902	1.39861	2.02511	2.53696	2.89789	1.52621	2.84366	2.46205	2.85455	1.98537	2.04093	2.1664	-0.128523	94.3997	1.75101	2.23813	4.53852	0.799638	1.6875	3.78222	1.08522	3.85043	1.54762	1.3357	2.39509	4.22041	0.286536	4.54389	1.86418	2.47699	1.72157	2.27272	2.89789	2.66058	0.82267	1.31473	2.49509	2.48972	#REF!	2.29492
Tobacco River		49	1.67856	1.06017	1.14693	1.21991	1.25774	0.570285	2.09621	1.54101	1.68974	1.79337	2.67832	1.52111	-0.104192	93.5894	0.914788	1.19251	1.86708	0.952703	1.51206	2.75594	2.46281	1.35355	1.16267	2.1404	2.02486	2.71289	0.291584	4.29719	1.06197	1.39081	1.54297	1.41739	1.25774	0.674818	1.26418	1.97227	1.49975	1.2844	#REF!	1.62531
Canada		44	2.8539	1.18582	2.61758	3.53746	2.99737	2.16901	3.37134	3.22066	3.88049	3.87501	2.25904	2.90615	-0.205857	93.3851	1.72276	2.36699	6.25229	0.956887	1.49665	4.36615	1.28423	4.91313	2.75557	1.63555	2.64779	4.82891	1.25818	6.4107	2.29115	2.34832	2.97447	3.02923	2.99737	3.67628	2.07525	4.13365	3.62525	4.64147	#REF!	3.11201
Dry Fork North Fork Blackfoot River		9	1.29153	1.59537	2.07079	1.2684	2.16293	1.19612	3.50196	2.97126	2.52082	2.71881	3.05664	2.21406	-0.159424	93.2831	1.64226	1.73542	2.88609	2.05073	2.33921	4.17659	1.73501	1.53067	1.42646	3.19136	3.1541	4.00379	1.01328	5.33422	0.990556	1.58145	2.15412	2.6191	2.16293	1.89901	1.0096	3.10619	2.39552	2.82589	#REF!	2.37348
Canada		2	0.883649	0.954711	1.67535	2.91592	3.66563	0.889032	2.3527	1.63551	2.07631	2.6966	2.2643	2.00088	-0.1496	93.0434	1.35524	2.54608	4.48802	0.776302	1.12957	2.61671	0.757137	3.12976	1.56595	0.811941	1.65715	3.73519	0.627717	4.98362	1.13161	2.11313	1.59879	2.53165	3.66563	2.46985	1.20074	2.24858	1.60902	2.8622	#REF!	2.15048
South Fork Flathead River Headwaters		30	2.16926	1.91269	2.67316	1.79865	2.77639	1.78276	4.26059	3.62981	3.05404	3.42379	3.14577	2.78426	-0.215965	92.8017	2.13039	2.09207	2.97966	2.4837	2.74711	5.15766	1.72329	2.33696	1.94521	3.39476	3.49713	5.02589	1.54636	6.59975	1.40451	2.47136	3.54639	3.21862	2.77639	2.75139	1.70056	3.86438	2.90803	3.70395	#REF!	3.00023
Wigwam River		46	3.06585	1.84215	2.5333	3.05433	2.97883	1.51127	3.2775	3.04757	3.60148	3.65671	3.10865	2.87979	-0.229491	92.6191	2.16703	2.26955	4.62724	1.28602	2.27951	3.65288	2.80702	3.74047	2.19963	2.9237	3.25775	5.14714	1.08056	6.82016	2.06971	3.1019	2.93159	3.20035	2.97883	2.30592	2.9015	4.11325	3.18486	3.57607	#REF!	3.10928
Canada		39	1.35019	1.33982	2.30987	2.23099	2.55238	1.36927	3.02839	2.707	2.39461	1.43178	2.28373	2.09073	-0.173871	92.3222	2.04302	2.23865	4.72778	0.56541	1.74461	4.12315	1.08078	3.80882	1.74747	1.43974	2.46674	4.11008	0.325452	4.19768	1.83567	1.90193	1.71351	2.49559	2.55238	2.45742	0.90694	0.975155	2.52729	2.36516	#REF!	2.2646
Pinkham Creek-Kootenai River		67	1.26249	0.854303	0.891606	0.793733	0.975949	0.35166	1.64045	1.04398	1.19066	1.40588	1.8319	1.11296	-0.0936674	92.2373	0.705217	0.909056	1.48251	0.647303	1.1612	1.80673	1.62085	0.954073	0.829772	1.47884	1.46506	2.00969	0.204977	3.6471	0.643762	0.907286	1.16082	1.08672	0.975949	0.518702	0.923978	1.69444	1.19243	0.932703	#REF!	1.20663
North Fork Blackfoot River		10	1.04214	1.69625	1.91434	1.40896	2.48278	1.4331	3.54682	3.11805	2.78988	2.66947	3.74719	2.34991	-0.208913	91.8356	1.86815	1.58198	3.37548	2.07842	2.58924	4.41916	2.25479	1.70323	1.45222	4.03992	3.41664	4.18001	0.986748	5.3067	1.08344	1.81918	2.21042	2.98187	2.48278	2.20986	1.04019	3.01103	2.23818	3.08205	#REF!	2.55882
Middle Fork Flathead River-Lake McDonald		24	3.00694	1.68196	2.79714	2.63443	2.42601	1.36409	2.72867	2.51652	3.18259	3.9642	3.70204	2.72769	-0.256973	91.3902	2.13075	1.86631	4.20897	0.999142	2.52538	5.59217	2.10668	2.47586	2.76592	2.74933	3.31773	4.9409	1.44281	6.25401	1.87029	1.96625	2.90391	3.56518	2.42601	2.00146	2.08188	4.32517	3.07208	4.04373	#REF!	2.98466
Headwaters Saint Mary River		116	4.17341	2.0794	3.53553	4.1974	3.30683	1.51775	3.86943	3.64572	4.18897	5.86951	4.97171	3.75961	-0.365635	91.1366	2.91178	2.61493	5.2162	1.1949	3.49646	6.90126	2.95821	3.41928	3.71685	4.1119	5.15065	7.00445	2.11574	7.84811	2.68047	3.27715	3.99375	4.90284	3.30683	3.17622	2.78306	5.86868	4.59233	5.76372	#REF!	4.12524
Coal Creek-North Fork Flathead River		18	2.901	1.93792	2.7559	2.16099	2.43322	1.2448	3.15774	2.50918	2.9503	3.49438	4.34716	2.71751	-0.267118	91.0502	2.07441	1.83297	3.889	1.73964	2.76879	6.11686	2.78376	2.74855	2.52121	3.03167	3.38882	4.69876	1.06282	6.03242	1.83938	2.08309	2.81135	3.39978	2.43322	1.8029	2.20989	4.18074	2.73546	3.44554	#REF!	2.98463
Canada		41	1.87216	0.902863	2.21082	2.75954	2.8074	1.45246	2.95023	2.72914	2.82436	2.89903	2.37303	2.34373	-0.237723	90.7911	1.65986	2.46992	5.91582	0.812472	1.07083	4.35074	0.90051	4.8679	2.65621	1.04706	2.15522	3.97853	0.715332	5.15975	1.5478	1.30226	3.11226	2.34238	2.8074	2.42658	1.47908	2.80177	2.88553	3.48967	#REF!	2.58145
Willow Creek			0.479	0.465	0.521	0.724	0.585	0.191	0.666	0.909	0.702	1.91337	1.00881	0.742198	-0.0753018	90.7888	0.322	0.803	1.438	0.009	1.439	1.913	0.712	0.879	1.105	0.289	1.22	1.446	0.006	2.108	0.188	0.193	0.297	1.025	0.585	0.558	0.284	0.929	0.71	1.162		0.8175
Swiftcurrent Creek		117	4.00477	1.83286	3.27163	4.31705	3.25526	1.77873	3.70579	3.17222	4.36553	6.17928	4.27821	3.65103	-0.374915	90.6875	2.91346	2.61571	5.29993	0.930272	3.43067	6.44324	3.00874	3.59538	3.87111	3.6408	4.78991	6.54035	1.9081	7.56314	2.51722	3.02908	3.30726	4.97052	3.25526	3.62489	3.00094	5.87831	4.78762	5.70076	#REF!	4.02594
Upper South Fork Flathead River		31	2.59528	2.0239	2.96508	1.98141	2.94754	2.07311	3.78701	3.72498	3.2204	3.69955	3.43493	2.95029	-0.306836	90.5796	2.28787	2.42254	2.9835	2.68722	3.28979	5.14148	2.00848	2.41506	2.12655	4.05822	4.32943	5.14271	1.62432	6.85462	1.70419	2.76926	3.77494	3.26283	2.94754	3.0247	1.90648	4.25015	3.11681	4.04233	#REF!	3.25713
Good Creek		51	1.17985	1.60832	1.46855	0.644279	1.43538	0.425637	2.46471	1.55749	1.41544	1.42303	2.85858	1.4983	-0.15659	90.5377	1.06356	0.945331	2.0583	1.26985	1.91819	3.61668	2.27095	1.04609	1.12356	2.01878	2.28771	2.77617	0.102351	4.64583	0.602633	0.772394	1.59049	1.3295	1.43538	0.764276	0.865568	2.32477	1.42038	1.46855	#REF!	1.65489
Middle Fork Flathead River-Stanton Creek		22	2.7402	1.95984	3.18533	2.50263	2.66985	1.57798	2.88888	3.52635	3.12964	3.92775	4.40987	2.95621	-0.319202	90.2546	2.40721	1.8165	3.80645	2.08682	2.68232	6.16524	2.2341	2.11584	2.60449	3.74079	4.41266	5.97334	1.54433	6.89869	1.77915	2.43328	3.90193	3.65174	2.66985	2.14416	1.88261	4.44063	3.00774	4.21004	#REF!	3.27541
Middle Fork Flathead River-Harrison Lake		23	2.74108	1.62939	2.83573	2.46563	2.49821	1.32294	2.67779	2.9632	3.02814	3.73283	4.11735	2.72839	-0.310599	89.7795	2.18686	1.75317	3.968	1.33448	2.37519	5.91305	2.09951	2.22653	2.55749	3.12536	3.76217	5.37859	1.43329	6.54933	1.7632	2.07704	3.27289	3.42472	2.49821	2.01504	1.9682	4.36255	3.02362	3.86724	#REF!	3.03899
Oldman Headwaters			0.753	1.592	2.552	1.959	1.954	1.221	3.034	2.906	2.309	1.65466	1.79663	1.97557	-0.23247	89.4717	1.825	2.366	4.295	0.484	2.721	4.06	1.283	3.092	1.466	1.853	3.241	4.348	0.316	3.616	1.843	1.673	1.302	2.493	1.954	2.324	0.865	1.087	2.084	2.402		2.20804
Logan Creek		52	1.02331	1.59011	1.45155	0.571345	1.31183	0.552244	2.24887	1.36313	1.49953	1.08046	2.81444	1.40971	-0.172149	89.1173	1.07237	0.889443	1.93616	1.17427	1.86762	3.41482	2.08227	0.791087	1.10526	1.8194	2.22661	2.82276	0.219357	4.39946	0.505646	0.528983	1.59881	1.44623	1.31183	0.830753	0.797865	2.41601	1.36251	1.3451	#REF!	1.58186
Lee Creek		119	2.6825	0.92698	1.71714	2.49323	1.75856	1.59476	1.43589	1.5997	2.54454	4.13967	1.96722	2.0782	-0.260771	88.851	1.40472	1.60768	2.50349	0.344339	1.98052	3.28529	1.71752	2.66616	2.90636	1.55827	2.28761	3.51219	1.03644	5.54896	0.966887	0.994632	1.62136	3.14276	1.75856	3.31265	1.58905	4.14385	3.09373	3.15226	#REF!	2.33897
Canada		37	0.822	1.97446	3.32071	2.52178	2.32059	1.52846	2.67045	2.9298	2.61407	1.45966	2.43263	2.23587	-0.283909	88.7328	1.53953	2.1989	4.16679	0.954336	2.31302	4.34474	1.28361	3.62828	1.77131	1.65471	2.36401	4.24441	0.935938	5.13745	2.10295	2.36845	1.40364	3.36597	2.32059	3.07941	1.23705	2.47777	2.52599	3.05592	#REF!	2.51978
Canada		3	1.01577	0.888524	1.67162	2.4998	3.6588	0.886618	1.78579	1.49316	1.9461	2.41988	2.46286	1.88445	-0.240402	88.6862	1.39878	2.48712	4.48462	0.75069	0.965295	2.80419	0.735178	3.63474	1.76633	0.741357	1.51821	3.2549	0.646115	5.00802	1.07901	1.48324	1.99514	2.24392	3.6588	2.08196	1.30886	2.3502	1.86328	2.73643	#REF!	2.12485
Middle South Fork Flathead River		32	2.75839	1.84932	2.8042	1.96038	2.94631	2.08169	3.42612	3.53627	2.98875	3.58143	3.9316	2.89677	-0.372401	88.6087	2.25629	2.27839	2.69523	3.71574	3.26504	5.91992	2.29379	2.2032	2.27124	4.32505	4.57029	4.76685	1.76277	6.72034	1.60279	2.73467	3.73218	2.98134	2.94631	2.57456	1.76225	4.22161	2.95268	3.90756	#REF!	3.26917
Fortine Creek		48	1.0733	0.982174	0.8599	0.470861	0.90023	0.225088	1.70273	0.877219	1.0427	1.2408	2.05963	1.03951	-0.138067	88.2754	0.626489	0.812716	1.43792	0.686341	1.32868	2.41214	1.4501	0.70262	0.945578	1.40218	1.54251	2.21728	0.0618105	3.91891	0.486895	0.572451	1.19398	1.00647	0.90023	0.320925	0.547543	1.75321	1.11883	0.816082	#REF!	1.17758
Upper Dearborn River		83	0.466788	0.838731	0.705559	0.80187	1.23854	0.769994	1.57509	1.4999	1.5922	1.4161	2.11717	1.18381	-0.162833	87.9082	1.00192	0.875789	2.129	0.784172	1.55984	2.36542	0.891042	1.02099	0.884687	1.95398	1.92503	1.95466	0.590671	2.98083	0.503845	0.742226	0.960562	1.76008	1.23854	1.00935	0.398344	2.08001	1.17088	1.53764	#REF!	1.34665
Upper Stillwater River		50	1.48294	1.21039	1.29625	0.815714	1.34738	0.499046	2.11459	1.34671	1.41871	1.54083	2.86058	1.44847	-0.210731	87.2992	0.914509	0.999529	1.93694	1.29913	1.73327	3.79748	2.32984	1.27141	1.28966	2.01097	2.1325	2.76195	0.198942	4.40361	0.886874	1.09968	1.53601	1.33749	1.34738	0.651253	0.997416	2.16411	1.45928	1.26152	#REF!	1.6592
Camas Creek-North Fork Flathead River		19	2.2636	1.66617	2.4368	1.63987	2.19943	0.957823	2.62971	2.1249	2.58814	2.90273	3.97019	2.30721	-0.33589	87.2919	1.91114	1.44353	3.54912	1.49041	2.15302	6.14157	2.36267	2.00396	2.32844	2.7304	3.04324	4.5734	0.894798	5.90386	1.57731	1.51362	2.61619	2.56843	2.19943	1.45072	1.79377	3.87602	2.2833	3.02616	#REF!	2.6431
Landers Fork		5	0.786608	1.43641	1.39479	1.15096	2.18656	1.30582	2.86954	2.65383	2.28058	2.11493	3.26729	1.94976	-0.289037	87.0896	1.55891	1.20242	3.14444	1.60041	2.40343	3.98732	1.75996	1.56665	1.24497	3.7933	2.87493	3.52332	1.03384	4.98505	0.946508	1.49842	1.90732	2.6529	2.18656	1.84167	0.91345	2.74773	1.65586	2.70166	#REF!	2.23879
North Fork Sun River		90	1.57208	1.55531	2.2742	1.69471	1.76267	1.33274	2.21611	2.63118	2.32104	2.62277	2.71203	2.06317	-0.307506	87.0287	1.39652	2.1128	2.46033	0.951502	3.08503	3.5759	1.54486	1.58856	1.83847	3.21775	3.58216	4.3837	0.938328	4.52055	1.05231	1.60331	2.13822	2.44756	1.76267	2.22696	1.36739	3.31938	2.8613	2.92061	#REF!	2.37067
Swan River Headwaters		55	2.19385	1.24704	1.86158	1.34762	2.17247	1.72808	2.58719	2.71043	2.15537	2.78486	2.52851	2.11973	-0.317575	86.9702	1.92026	1.74653	1.93791	3.07117	2.31185	4.59706	1.43564	1.60754	1.72268	2.79965	3.10886	3.57885	1.15497	5.45315	1.20156	1.88066	2.96193	2.4595	2.17247	2.00096	1.35589	3.22375	2.02378	2.76864	#REF!	2.4373
Middle Fork Flathead River-Morrison Creek		21	2.46504	2.11151	3.00804	2.11969	2.62488	1.60359	2.47056	3.42132	2.9006	3.50622	3.89395	2.73867	-0.411941	86.9251	2.25908	1.9452	3.56058	2.28347	2.70261	6.00471	1.88784	1.94915	2.58849	3.75401	4.11374	5.82552	1.3605	6.55336	1.48627	2.60123	3.83522	3.49463	2.62488	1.96734	1.75314	4.35615	2.86558	3.84203	#REF!	3.15061
Yarrow Complex			2.381	1.095	2.302	3.553	1.798	1.509	2.079	2.186	1.966	1.87918	1.65854	2.03697	-0.308234	86.8569	1.36	1.395	2.926	0.527	1.682	3.886	1.637	3.039	2.795	1.43	2.553	3.654	1.453	5.093	1.355	1.94	1.366	2.345	1.798	2.443	1.354	3.751	2.616	3.887		2.34521
Crowsnest Headwaters			1.712	0.473	1.544	2.018	2.038	0.962	2.603	2.261	1.994	1.43638	2.158	1.7454	-0.264768	86.8285	1.279	2.317	4.454	0.49	0.798	3.555	0.62	3.728	2.501	0.646	1.927	3.031	0.548	4.076	1.112	0.857	1.988	2.018	2.038	1.668	1.104	2.605	2.381	2.503		2.01017
Lower Hungry Horse Reservoir		36	1.66725	1.79611	2.41222	1.78075	2.18561	1.45401	2.3394	2.79468	2.42813	2.84209	4.43985	2.37637	-0.368611	86.5715	1.97127	1.38792	3.87763	2.1921	2.01591	6.0167	2.43533	1.39457	2.51781	2.94499	3.78123	4.87526	1.03039	6.32547	1.42481	1.50079	3.4438	2.65973	2.18561	1.40035	1.78795	3.62965	2.02596	3.05438	#REF!	2.74498
Lower Oldman			0.528	0.3	0.682	0.709	0.695	0.252	1.031	0.909	0.678	0.65532	1.63041	0.733612	-0.114013	86.5491	0.606	0.845	1.777	0	0.773	1.873	0.532	1.192	0.948	0.294	1.207	1.503	0.121	2.037	0.151	0.216	0.233	1.427	0.695	0.523	0.277	0.877	1.204	1.032		0.847625
Oldman Tribs S			0.842	0.403	0.452	0.986	0.459	0.378	0.752	0.665	0.58	0.863214	1.9596	0.758165	-0.119793	86.3555	0.65	0.504	1.507	0.055	0.492	1.902	0.441	1.307	1.233	0.223	1.083	1.178	0.453	2.444	0.198	0.307	0.359	1.357	0.459	0.593	0.234	1.775	1.111	1.206		0.877958
Monture Creek		12	1.18215	1.05283	1.5794	0.967672	1.89028	1.01415	2.73137	2.35538	1.98608	2.03671	1.88208	1.69801	-0.268978	86.3254	1.38872	1.26002	2.04491	1.78183	1.59064	3.71818	1.37921	1.41738	1.2027	2.03063	2.4771	3.1822	0.903268	5.0745	0.908635	1.63692	2.18587	2.09473	1.89028	1.54457	0.848991	2.54799	1.73059	2.36784	#REF!	1.96699
Canada		43	1.20838	0.791595	1.5225	2.04562	2.54716	0.82976	1.66694	1.67219	2.22027	2.01456	2.11696	1.69418	-0.286085	85.5532	1.25376	1.83317	4.57561	0.632365	1.00044	3.001	0.708217	3.07601	1.70558	0.82658	1.51211	3.11634	0.578245	4.83788	0.963336	1.23134	1.89996	2.12089	2.54716	1.50633	1.42094	2.42413	2.05701	2.69786	#REF!	1.98026
Canada		38	0.747993	1.86761	2.73455	2.55037	2.53853	1.61268	3.23822	3.08541	2.72699	0.979116	2.33821	2.21997	-0.38716	85.15	1.95789	2.54123	4.54822	1.01083	3.02831	4.17783	1.38528	3.75328	1.62464	1.90666	3.41833	5.09104	0.420041	4.49405	2.43301	2.53175	1.57995	2.83228	2.53853	3.02583	1.05428	1.51731	2.36462	3.33595	#REF!	2.60713
Waterton River Headwaters			3.264	1.667	3.166	4.358	2.154	2.313	3.027	2.956	3.136	1.6819	1.93961	2.69659	-0.492742	84.5503	1.965	1.97	3.641	0.976	2.974	5.088	2.58	3.458	3.515	2.66	3.79	5.142	1.691	6.422	2.104	2.562	1.915	3.241	2.154	3.743	1.935	4.777	3.445	4.796		3.18933
Upper Two Medicine River		98	1.94014	1.33134	2.04182	1.83177	1.9229	0.936629	1.76893	2.38387	2.35505	2.91774	2.74072	2.01554	-0.369831	84.4958	1.57374	1.37329	2.60166	0.696254	2.01985	4.46271	1.4382	1.98522	2.11597	2.47801	3.13595	4.5378	0.892646	5.18498	1.15857	1.81744	2.47682	3.04767	1.9229	1.69452	1.29727	3.53777	2.72836	3.07124	#REF!	2.38537
Upper Kootenay		303	0.918966	1.17819	1.86026	2.0811	2.1597	1.03797	2.27165	1.98689	2.23439	0.915021	1.30612	1.63184	-0.30371	84.3089	1.20481	1.90644	3.95024	0.825211	1.39761	3.44455	1.06171	2.69983	1.2763	1.00558	2.11509	3.84059	0.392355	3.92031	1.35121	2.17495	1.15854	2.21302	2.1597	2.0878	0.899644	1.64843	1.5559	2.16341	#REF!	1.93555
Upper Saint Mary River		118	2.34216	0.899994	1.57249	2.2482	1.71073	1.05468	1.61059	1.57823	2.62943	3.79076	2.1017	1.95809	-0.367339	84.2034	1.42694	1.5483	2.71068	0.412457	1.88359	3.77945	1.60233	2.49258	2.54086	1.6815	2.60489	3.81469	0.977422	5.18621	1.07408	1.39023	1.62521	3.17334	1.71073	2.61646	1.5149	3.78989	3.20074	3.05276	#REF!	2.32543
Carbondale-Lost			1.949	0.512	1.456	2.433	1.934	1.258	2.655	2.464	2.635	1.25272	1.38331	1.812	-0.341456	84.1438	1.287	1.945	4.768	0.737	0.978	3.917	0.674	3.335	2.509	0.677	1.753	3.048	0.874	4.508	1.406	1.191	1.631	2.067	1.934	2.283	1.179	3.409	2.727	2.846		2.15346
Middle Fork Flathead River Headwaters		20	2.08598	1.99191	2.95671	1.8129	2.44565	1.50664	2.49189	3.50255	2.91477	3.23121	2.93016	2.53367	-0.491541	83.7518	1.87416	2.20026	3.20919	1.49314	3.05274	4.93617	1.48824	2.0509	2.53933	3.81726	4.12443	5.86401	1.21026	5.84945	1.40345	2.61039	3.29382	3.38759	2.44565	2.42905	2.03996	4.14993	3.26871	3.86697	#REF!	3.02521
Spotted Bear River		33	1.83305	1.53475	2.45062	1.29495	2.13489	1.39391	2.49407	2.81541	2.24022	2.79385	2.97467	2.17822	-0.431086	83.4789	1.61827	2.01767	2.84118	1.7606	2.97641	4.70958	1.65082	1.45785	2.01536	3.56631	3.79686	4.34165	1.15294	5.10511	1.18648	2.01544	2.77716	2.67498	2.13489	1.95597	1.43868	3.53252	2.64829	3.24827	#REF!	2.6093
Clearwater River		14	1.43677	0.76089	1.39308	0.700975	1.83771	1.16838	2.25361	1.73966	1.57064	1.99872	1.36885	1.47539	-0.297314	83.2282	1.57236	1.27874	1.53568	1.51794	1.54515	3.04131	0.820276	1.15388	1.2949	1.69855	2.33815	2.51723	0.773999	4.96131	0.785585	1.29807	2.15351	2.06605	1.83771	1.28437	0.989032	2.38754	1.48874	2.20481	#REF!	1.7727
Upper Hungry Horse Reservoir		35	1.66588	1.63429	2.04739	1.2439	1.99503	1.30649	2.46202	2.3608	1.7864	2.44279	4.16728	2.10112	-0.431346	82.9673	1.96803	1.33306	3.27194	2.72369	2.05682	5.66764	2.52081	1.05793	2.34886	3.07763	3.81725	4.02588	1.04727	5.56005	1.23067	1.55651	3.17555	2.50403	1.99503	1.06797	1.18126	3.25222	1.86049	2.47849	#REF!	2.53246
Central Oldman - Belly		311	3.90548	2.18783	3.95207	5.18259	2.53305	2.67284	4.12786	3.4946	3.89065	0.844753	1.3941	3.1078	-0.663273	82.4116	2.35091	2.36362	4.55357	1.38513	3.79958	6.0213	3.035	3.32304	3.76357	3.67674	4.71029	6.33051	1.99086	7.08662	2.66437	2.99476	2.52246	3.61955	2.53305	3.76569	2.97994	5.32026	4.09186	5.62312	#REF!	3.77107
Lower Middle Fork Flathead River		34	2.09925	1.53747	2.35803	1.29953	2.29443	1.35622	2.52434	2.6006	2.16812	2.81334	3.63868	2.24455	-0.479709	82.3912	2.01256	1.75068	2.80866	2.77292	2.4678	5.48004	2.38282	1.53295	2.15328	3.66533	4.10547	4.15392	1.27225	5.95853	1.1804	2.00894	3.14153	2.67665	2.29443	1.46312	1.23321	3.65065	2.34336	2.87263	#REF!	2.72426
Upper Swan River		56	1.73909	1.22567	1.55388	1.12875	1.79919	1.35553	2.24752	2.27483	1.67796	2.29376	3.04884	1.84955	-0.396812	82.3353	1.58999	1.52133	1.71723	3.04481	2.33026	4.81976	1.92509	1.30841	1.59442	3.1456	3.75373	2.90426	1.01282	4.98842	0.916379	1.5017	2.50906	2.02232	1.79919	1.49782	0.988435	2.90434	1.70132	2.41594	#REF!	2.24636
Whitefish River		54	1.12672	0.931244	1.12536	0.7155	1.18897	0.432421	1.60154	1.17438	1.23349	1.26453	2.38803	1.19838	-0.25772	82.3007	0.821846	0.800899	1.81881	1.09551	1.43185	3.45174	1.77633	1.04997	1.33331	1.61155	1.84307	2.52745	0.252634	3.67588	0.793266	0.822524	1.25851	1.29082	1.18897	0.658681	0.908517	2.1281	1.2005	1.20567	#REF!	1.4561
Placid Creek		16	1.184	0.618849	1.12947	0.585121	1.79866	1.1142	2.1012	1.44963	1.39493	1.49561	0.993548	1.26047	-0.279615	81.8442	1.65737	1.07795	1.0746	1.23132	1.36338	2.51667	0.55928	1.0115	1.1189	1.17863	1.98072	2.294	0.603411	4.75279	0.654591	1.10715	1.94817	1.74362	1.79866	0.872732	0.89572	2.22168	1.2132	2.0861	#REF!	1.54009
Upper Cut Bank Creek		105	1.69177	0.841342	1.0036	1.35781	1.28939	0.602145	1.12914	1.30435	1.84108	2.2061	1.82469	1.37195	-0.309819	81.5778	1.23356	0.816792	1.85367	0.393581	1.41357	3.21657	0.958078	1.5759	1.6255	1.48486	2.22771	2.89878	0.694546	3.92579	0.749227	1.13236	1.36096	2.36843	1.28939	1.34021	0.864818	2.68371	2.34652	1.90785	#REF!	1.68177
North Fork Teton River-Teton River		70	0.93573	1.21303	1.6642	1.39576	1.4096	0.88595	1.44889	1.95595	2.00146	1.89589	1.85293	1.51449	-0.357745	80.8921	1.02796	1.52199	1.83023	0.703222	2.21564	2.67862	1.15287	1.43861	1.6815	2.15497	2.79477	3.63114	0.649575	4.15439	0.848183	1.29742	1.73118	2.12524	1.4096	1.64414	1.15205	2.62405	2.33627	2.13003	#REF!	1.87224
Jocko River		65	1.08122	0.816007	1.13174	-1.01e-05	1.22031	0.892455	1.66865	1.62839	1.03839	1.29382	1.53419	1.11865	-0.265792	80.8015	1.10461	0.920796	1.20082	1.39728	1.39136	2.89531	0.705824	0.923332	0.881585	1.43282	2.04903	2.26996	0.533444	3.81506	0.574707	0.921279	1.59719	1.50307	1.22031	0.727965	0.649102	1.81691	1.13001	1.56487	#REF!	1.38444
Lower North Fork Blackfoot River		11	0.378215	0.704088	0.939025	0.324787	1.19314	0.628228	1.39105	1.24958	1.13115	1.07302	1.14622	0.9235	-0.232065	79.9176	1.02297	0.657294	1.28854	0.901276	0.995106	2.11576	0.860753	0.790079	0.672731	1.34836	2.00456	1.60283	0.430075	3.36341	0.544408	0.780551	1.05288	1.4177	1.19314	0.769697	0.269068	1.65288	0.802019	1.19748	#REF!	1.15557
Mission Creek		63	0.894351	0.646438	0.973235	-1.47e-05	0.939922	0.747375	1.17229	1.31933	0.940626	1.23393	1.45534	0.938438	-0.237625	79.7949	0.850657	0.81752	0.954174	1.62067	1.14836	2.23491	0.824089	0.770072	0.751363	1.42109	1.83932	1.72683	0.543508	2.5888	0.591601	0.861214	1.44243	1.15094	0.939922	0.869484	0.534124	1.4544	0.955347	1.33469	#REF!	1.17606
Middle Swan River		57	1.28053	1.277	1.11485	0.739031	1.35862	0.91192	2.11199	1.56148	1.18379	1.67299	2.86046	1.46115	-0.39032	78.9184	1.3919	1.17637	1.67018	2.09304	1.80468	4.18349	2.19764	0.98936	1.55262	2.83654	3.31047	2.26946	0.764172	4.57761	0.703012	1.05009	1.99738	1.89602	1.35862	0.810564	0.636233	2.25102	1.41517	1.49967	#REF!	1.85147
Gibson Reservoir-Sun River		93	0.433805	0.584524	0.490605	0.55737	0.637255	0.51859	0.664492	0.891609	0.848843	0.941184	0.963522	0.684709	-0.184126	78.8077	0.520001	0.770868	0.99242	0.231352	1.14945	1.32251	0.568331	0.744461	0.730012	0.956713	1.40571	1.63549	0.281591	2.09063	0.312233	0.333824	0.536942	1.06716	0.637255	0.700947	0.395191	1.47779	1.15518	0.835972	#REF!	0.868835
Blackfoot River Headwaters		6	0.297907	0.902257	0.572612	0.288973	1.20123	0.674359	1.48447	1.2079	1.1887	1.16616	1.7181	0.97297	-0.262343	78.763	0.919192	0.683027	1.82718	0.830513	1.51127	2.39273	0.603416	0.935594	0.78384	1.94373	1.83678	1.90586	0.728233	3.4266	0.363383	0.492467	0.830247	1.493	1.20123	0.745569	0.202294	2.00294	0.75397	1.23444	#REF!	1.23531
Lower Castle		223	1.616	1.474	0.76	1.524	0.809	0.605	0.434	1.207	1.16	0.56671	0.933633	1.00812	-0.279628	78.2855	0.863	0.86	2.194	0.841	0.593	1.2	1.659	1.811	1.609	1.8	1.367	1.682	0.806	3.031	0.516	0.644	0.588	1.599	0.809	1.041	0.53	2.42	0.687	1.756		1.28775
South Fork Milk River		78	1.58919	0.56647	0.738261	1.16503	1.02258	0.350448	0.646836	0.847103	1.64679	2.13152	1.32858	1.09389	-0.308681	77.9918	1.04737	0.808654	1.41943	0.122357	1.05872	2.62941	0.892417	1.53441	1.69247	0.780395	1.70288	2.37436	0.65905	3.75042	0.432838	0.573552	0.874205	2.26602	1.02258	1.1526	0.661797	2.51435	2.31004	1.38141	#REF!	1.40257
Elk Creek		94	0.244931	0.392591	0.326813	0.374811	0.544955	0.429825	0.584581	0.656497	0.781833	0.738858	0.916975	0.544788	-0.154002	77.9616	0.525102	0.533713	0.961464	0.248678	0.867543	1.2536	0.393946	0.595982	0.553247	0.740214	1.19874	1.00858	0.210966	1.71547	0.252664	0.310309	0.390518	1.07604	0.544955	0.544795	0.197412	1.2803	0.73543	0.631302	#REF!	0.69879
Blackfoot River-Keep Cool Creek		7	0.305952	0.720249	0.925594	0.258993	1.31864	0.860338	1.44706	1.15291	1.15652	1.13002	1.35583	0.966555	-0.273309	77.9566	1.04784	0.688113	1.37013	0.824332	1.26998	2.53307	0.805968	0.932612	0.761436	1.78678	2.00544	1.66008	0.597016	3.34389	0.596294	0.744056	1.04712	1.44417	1.31864	1.15521	0.276439	1.68578	0.705886	1.15645	#REF!	1.23986
Badger Creek		99	1.11462	1.0119	1.42481	0.998345	1.29301	0.640688	1.00899	1.67446	1.64188	1.7759	1.56871	1.28666	-0.375865	77.392	0.980954	1.10973	1.78136	0.403666	1.45576	3.23665	0.765569	1.25334	1.65759	1.57604	2.28688	3.25102	0.492309	4.02043	0.684312	1.3834	1.72151	2.06056	1.29301	1.12933	0.958909	2.47975	1.74536	2.17328	#REF!	1.66253
Blackfoot River-Gold Creek		17	0.481535	0.432743	0.51022	0.302426	1.03073	0.588863	1.24745	0.651723	0.857595	0.490182	0.63292	0.656944	-0.207604	75.987	1.19591	0.564364	0.68425	0.625234	0.782108	1.32273	0.354786	0.644105	0.537464	0.64136	1.39684	1.27325	0.339003	3.26527	0.33166	0.547551	0.938914	0.933699	1.03073	0.236547	0.31519	1.26845	0.604784	0.914964	#REF!	0.864548
North Fork Milk River		79	1.34933	0.359917	0.198074	0.291445	0.434135	0.13056	0.0748565	0.373325	1.15381	1.06427	0.483135	0.537532	-0.174768	75.4643	0.545063	0.51793	0.682327	0.0011173	0.582572	1.46585	0.572516	0.991489	1.14775	0.131358	0.885509	1.07768	0.372527	2.26916	0.022026	0.0708662	0.349862	1.34949	0.434135	0.61178	0.276602	1.26697	1.06204	0.408598	#REF!	0.712301
Birch Creek		103	0.566628	0.562522	0.843783	0.583414	0.665172	0.375699	0.609077	0.940576	0.951022	0.943958	0.77217	0.710366	-0.232161	75.3682	0.496645	0.697718	1.00223	0.272687	0.876027	1.56034	0.366702	0.657624	0.981999	0.930855	1.47762	1.76196	0.297564	2.37134	0.387836	0.737148	0.911713	1.25016	0.665172	0.692344	0.554491	1.41397	1.05868	1.19781	#REF!	0.942526
Nevada Creek		8	0.288668	0.441308	0.533439	0.201352	0.966462	0.70755	0.993268	0.774956	0.976438	0.753399	0.984766	0.692873	-0.235035	74.6705	0.898622	0.696533	1.05738	0.73414	0.844185	1.93605	0.644091	0.888211	0.595293	1.16131	1.71574	1.10878	0.586401	2.63037	0.403484	0.637932	0.626133	0.918314	0.966462	0.476399	0.110652	1.34756	0.533829	0.751924	#REF!	0.927908
Blackfoot River-Cottonwood Creek		13	0.333905	0.424036	0.739497	0.214363	0.963114	0.476011	1.18521	0.745264	0.919823	0.65545	0.648921	0.664145	-0.228294	74.4191	0.95817	0.649175	0.888828	0.734426	0.748814	1.76929	0.576854	0.738609	0.503266	0.684099	1.59543	1.15979	0.329595	3.05332	0.329468	0.660837	0.93738	0.979657	0.963114	0.321101	0.173798	1.30608	0.521013	0.83641	#REF!	0.892438
Deep Creek		72	0.252284	0.350646	0.346608	0.4503	0.363002	0.362033	0.38408	0.570305	0.578381	0.539375	0.541959	0.430816	-0.148823	74.3248	0.31907	0.432857	0.530653	0.160706	0.734161	0.947116	0.388844	0.495282	0.560533	0.598328	0.957211	1.03789	0.169024	1.5645	0.222162	0.288867	0.371966	0.788914	0.363002	0.506911	0.270293	0.882753	0.788914	0.53138	#REF!	0.579639
Canada		4	0.41536	0.245015	0.437605	0.719694	1.32101	0.227778	0.483265	0.594682	0.857518	0.735044	0.684831	0.611073	-0.214688	74.0012	0.411198	0.724442	1.83686	0.23038	0.388823	1.09056	0.171517	0.917292	0.679237	0.265113	0.489834	1.16088	0.218802	3.32828	0.263356	0.462126	0.667465	0.969456	1.32101	0.426353	0.727238	1.38722	0.758003	0.922821	#REF!	0.825761
Linklater Creek-Kootenai River		47	0.477309	0.232087	0.29604	0.295547	0.531903	0.138415	0.328796	0.368531	0.585594	0.492332	0.305973	0.368412	-0.13357	73.3914	0.278553	0.33561	0.673847	0.148841	0.292674	0.596266	0.250805	0.40728	0.344559	0.35556	0.455881	0.74445	0.124212	2.51289	0.220429	0.381256	0.338976	0.499146	0.531903	0.235206	0.44291	0.981955	0.466882	0.427476	#REF!	0.501982
St Marys Tribs			1.746	0.551	0.899	1.253	0.989	0.833	0.662	0.772	1.446	0.515462	1.46272	1.01174	-0.369298	73.2595	0.937	0.849	1.555	0.024	1.373	2.139	0.956	2.041	1.855	0.598	1.401	2.054	0.563	3.572	0.234	0.311	0.939	2.119	0.989	1.831	0.774	2.678	1.801	1.552		1.38104
Finley Point		28	0.805652	1.21003	0.635488	-3.37e-05	0.941703	0.667849	1.55737	0.995099	0.834238	1.11268	2.46671	1.02062	-0.375268	73.1161	0.92768	0.780573	1.59674	1.63881	1.41741	3.56226	1.85266	0.66259	0.964895	2.20445	2.77347	1.80857	0.478268	3.78448	0.444289	0.57144	1.53768	1.32383	0.941703	0.412602	0.333048	1.53607	0.847722	1.1	#REF!	1.39588
Upper Little Prickley Pear Creek		81	0.218724	0.469651	0.314127	0.170989	0.779025	0.507344	0.755325	0.703439	0.828835	0.78023	1.05138	0.598097	-0.227879	72.4109	0.636623	0.593842	1.13654	0.509084	1.09804	1.76218	0.480765	0.662064	0.538274	1.23381	1.52384	1.06068	0.554342	2.3502	0.246374	0.294779	0.449767	0.866729	0.779025	0.457265	0.117697	1.24406	0.546911	0.680542	#REF!	0.825976
Flathead River-Pablo Reservoir		64	0.349954	0.357249	0.344999	-1.36e-05	0.347885	0.270523	0.539031	0.48301	0.325182	0.486494	0.841075	0.395035	-0.156268	71.6548	0.312225	0.342495	0.43423	0.72691	0.643179	1.24161	0.586831	0.32246	0.316036	0.805851	1.32147	0.653414	0.225118	1.50723	0.165722	0.28152	0.531681	0.525475	0.347885	0.267964	0.132621	0.61329	0.359372	0.566687	#REF!	0.551303
Willow Creek		92	0.212284	0.346344	0.198963	0.310207	0.423151	0.357255	0.353429	0.500668	0.512855	0.587537	0.604543	0.400658	-0.165605	70.7548	0.414365	0.479553	0.686594	0.132926	0.738885	0.92141	0.314175	0.422443	0.513138	0.484654	1.03705	1.06114	0.143412	1.51702	0.168637	0.178415	0.244595	0.891792	0.423151	0.442283	0.197546	1.12363	0.658393	0.395093	#REF!	0.566262
Upper Little Bitterroot River		59	0.289462	0.723842	0.420693	-1.55e-05	0.651321	0.34328	1.27508	0.597814	0.792523	0.298566	1.12583	0.592581	-0.266359	68.9898	0.508634	0.445837	1.04446	0.455683	1.09493	1.69571	0.697521	0.299557	0.622648	0.887462	1.52937	1.26685	0.281907	3.2846	0.191241	0.187897	0.927593	0.945181	0.651321	0.541767	0.359939	1.64332	0.409979	0.641165	#REF!	0.858941
Middle Fork Dearborn River		84	0.0914665	0.334467	0.0368597	0.188849	0.466889	0.275082	0.53401	0.518538	0.700333	0.510347	0.726499	0.398485	-0.181437	68.7135	0.466661	0.242091	1.05937	0.301476	0.741971	1.08599	0.223433	0.448914	0.510802	0.661881	1.03548	0.748342	0.316037	1.83252	0.0789525	0.194537	0.23663	0.880081	0.466889	0.367686	0.0200225	1.08804	0.37565	0.534692	#REF!	0.579923
Lower Swan River		58	0.58988	0.727159	0.680622	-3.07e-05	0.790027	0.542361	1.19376	0.888259	0.616648	0.910483	1.86984	0.800819	-0.366177	68.6223	0.813725	0.534257	1.58902	1.20972	1.02284	2.66072	1.10363	0.390716	1.42767	1.37119	1.91416	1.71525	0.378683	3.38211	0.519522	0.522346	1.30906	1.34319	0.790027	0.348354	0.417361	1.59958	0.739315	0.905449	#REF!	1.167
Ashley Creek		26	0.404803	0.811557	0.516077	-1.19e-05	0.66993	0.411749	1.1744	0.711367	0.759987	0.395621	1.60113	0.677874	-0.31293	68.4165	0.570692	0.539579	1.39571	0.669597	1.2058	2.11759	0.980585	0.285679	0.901756	0.984914	1.70865	1.58967	0.250046	3.27677	0.278591	0.243101	1.17459	1.01902	0.66993	0.513033	0.438628	1.76108	0.454708	0.749568	#REF!	0.990804
Dupuyer Creek		102	0.391311	0.437699	0.4418	0.410843	0.509183	0.266896	0.37305	0.657622	0.756256	0.778619	0.455081	0.498033	-0.248933	66.6741	0.367971	0.492386	0.921296	0.195314	0.68272	1.14034	0.262502	0.61143	0.951374	0.574907	1.2171	1.43595	0.201955	2.13859	0.215822	0.428714	0.625786	1.06095	0.509183	0.586821	0.302053	1.29405	0.924421	0.785553	#REF!	0.746966
Blackfoot River-Elk Creek		15	0.299817	0.245799	0.386847	0.133331	0.919887	0.367054	1.02549	0.425717	0.689308	0.386704	0.30932	0.471752	-0.241293	66.1602	1.03171	0.521679	0.594704	0.523322	0.573268	1.2773	0.331899	0.494169	0.395421	0.441651	1.34725	0.912813	0.20507	2.95966	0.197711	0.404139	0.720247	0.821853	0.919887	0.117683	0.152552	1.10602	0.397851	0.665228	#REF!	0.713045
Flathead River-Columbia Falls		25	0.313744	0.385122	0.47269	0.209936	0.508823	0.253128	0.480489	0.539674	0.588394	0.512377	0.873756	0.467103	-0.253273	64.8416	0.40694	0.377718	1.1259	0.375496	0.639188	1.6404	0.40926	0.270108	1.00012	0.576054	0.910382	1.24362	0.141027	2.68534	0.33107	0.207073	0.737665	0.858305	0.508823	0.229681	0.375595	1.14525	0.477972	0.616037	#REF!	0.720376
Willow Creek		71	0.225181	0.317811	0.292596	0.39328	0.374719	0.312382	0.237964	0.460344	0.585542	0.533536	0.424623	0.377998	-0.209273	64.3652	0.274735	0.378396	0.589919	0.0901776	0.654007	1.03485	0.290144	0.613908	0.665388	0.507796	0.952381	1.08476	0.119945	1.75435	0.12765	0.262303	0.364913	0.871309	0.374719	0.476278	0.164421	1.13221	0.877262	0.432678	#REF!	0.587271
Willow Creek		106	0.595578	0.382392	0.162056	0.245792	0.509675	0.177763	0.138549	0.320646	0.759908	0.722644	0.593411	0.418947	-0.254847	62.1773	0.509242	0.217952	0.81223	0.009966	0.499926	1.84187	0.326387	0.736402	0.8834	0.338086	0.852852	1.23275	0.144074	2.21354	0.0567629	0.226077	0.425289	1.04556	0.509675	0.410231	0.106051	1.34032	0.96692	0.465478	#REF!	0.673793
Willow Creek		120	0.957762	0.205208	0.142495	0.208177	0.304287	0.108356	0.0352528	0.290186	1.01602	0.866476	0.343622	0.407077	-0.26322	60.7308	0.427857	0.404108	0.769252	0	0.58668	1.39972	0.356238	1.13365	1.0728	0.0719898	0.689099	1.00749	0.269776	2.16229	0.0129879	0.133589	0.246398	1.31994	0.304287	0.591504	0.286846	1.48692	0.980769	0.372937	#REF!	0.670297
Upper Muddy Creek		74	0.250675	0.325282	0.318285	0.325282	0.35157	0.252188	0.243678	0.430999	0.521208	0.558937	0.288688	0.351527	-0.247338	58.6988	0.290579	0.352326	0.762523	0.159332	0.600449	0.835333	0.245948	0.553737	0.784933	0.404428	0.970552	1.06738	0.153564	1.87255	0.135787	0.313841	0.422962	0.898876	0.35157	0.541255	0.206422	1.14766	0.815286	0.485465	#REF!	0.598865
Flathead River-Camas Praire Basin		66	0.275745	0.390623	0.335823	-1.18e-05	0.427471	0.247332	0.353257	0.6953	0.245353	0.458664	0.820026	0.386326	-0.277714	58.1781	0.18928	0.311745	0.904417	0.977123	0.736247	2.06912	0.164071	0.305101	0.280928	0.713724	1.31827	1.0977	0.0973966	2.49565	0.0847685	0.236306	0.495276	0.787042	0.427471	0.23117	0.147673	0.81946	0.481564	0.565438	#REF!	0.664039
Lower Little Prickley Pear Creek		82	0.0415568	0.169096	0.0252672	0.0688602	0.202786	0.178259	0.215929	0.277384	0.354389	0.291915	0.398538	0.20218	-0.148754	57.612	0.223796	0.202693	0.693322	0.18335	0.577259	0.953121	0.134203	0.23518	0.267759	0.370586	0.846962	0.377435	0.212874	1.24818	0.0223055	0.0626591	0.0614559	0.437966	0.202786	0.136887	0.0037022	0.519043	0.208617	0.24027	#REF!	0.350934
Lower Stillwater River		53	0.266874	0.301821	0.252943	0.0810152	0.312452	0.0923793	0.38027	0.256976	0.352899	0.173517	0.473749	0.267718	-0.203176	56.8532	0.231193	0.194168	0.542179	0.210786	0.650565	0.985379	0.254898	0.128305	0.638835	0.356565	0.745266	0.909374	0.0299377	1.93569	0.133437	0.0744167	0.404832	0.564174	0.312452	0.146756	0.155798	1.12493	0.332003	0.239502	#REF!	0.470893
Blacktail Creek		101	0.22631	0.21045	0.101216	0.0589831	0.289213	0.134539	0.0721697	0.265513	0.422504	0.415911	0.248763	0.222325	-0.229085	49.2513	0.135608	0.116184	0.597315	0.0046331	0.268008	1.24078	0.121352	0.348731	0.763573	0.141666	0.738982	0.8933	0.0429454	1.91704	0.0144339	0.108522	0.276918	0.709579	0.289213	0.28066	0.023522	0.986319	0.507861	0.306677	#REF!	0.451409
Lake Mary Ronan		27	0.100178	0.337367	0.115663	-1.59e-05	0.192071	0.154217	0.461123	0.212081	0.225973	0.142556	0.646885	0.235282	-0.256359	47.8565	0.202522	0.239611	0.785043	0.324303	0.571497	1.29849	0.414348	0.118212	0.366171	0.451819	1.36412	0.69742	0.132232	2.07098	0.0886432	0.0740499	0.50382	0.534918	0.192071	0.13408	0.109545	0.739161	0.0826529	0.303656	#REF!	0.49164
Lower Dearborn River		86	0.018156	0.0852132	0.0091636	0.0652587	0.110649	0.121611	0.0974599	0.115273	0.213418	0.109964	0.142935	0.0990092	-0.108	47.8284	0.115958	0.0796465	0.334601	0.0633746	0.274909	0.522926	0.0539541	0.120155	0.183529	0.16289	0.537571	0.158351	0.0784475	0.83192	0.0107052	0.094805	0.0333145	0.476423	0.110649	0.147646	0.0035969	0.342394	0.114845	0.115616	#REF!	0.207009
Sullivan Creek		60	0.0513649	0.2012	0.0446704	-3.04e-05	0.123909	0.084107	0.394244	0.152878	0.172109	0.0467396	0.400208	0.151945	-0.217742	41.101	0.154095	0.152269	0.521926	0.18562	0.518883	0.862006	0.196696	0.0725438	0.25719	0.334967	1.09619	0.443296	0.148131	2.05058	0.034081	0.0101026	0.295287	0.435628	0.123909	0.0701095	0.0256825	0.597878	0.0978611	0.187567	#REF!	0.369687
Lower Little Bitterroot River		62	0.0336117	0.0860045	0.0370441	-1.62e-05	0.0925455	0.0401527	0.182177	0.126287	0.0795283	0.0544652	0.145521	0.0797564	-0.137349	36.7363	0.0653453	0.0822483	0.260993	0.135418	0.351984	0.446019	0.0304383	0.0536881	0.111909	0.205362	0.655655	0.220257	0.05317	1.30108	0.0277183	0.0233145	0.127323	0.292079	0.0925455	0.0522633	0.0222783	0.357424	0.102195	0.139822	#REF!	0.217105
Flathead River-White Earth Creek		61	0.0097923	0.051239	0.0089953	-2.85e-05	0.0345009	0.0216342	0.101567	0.0430407	0.0311988	0.0136637	0.130261	0.0405331	-0.100488	28.7426	0.0341593	0.0448626	0.215887	0.0659275	0.246289	0.309711	0.047026	0.0208372	0.0611452	0.100087	0.727708	0.0994036	0.0547688	0.815041	0.0053516	0.0009109	0.0661552	0.156564	0.0345009	0.0111587	0.0005693	0.175579	0.0307434	0.0601204	#REF!	0.141021

## Sheet: Watershed TmaxTmin-Warm Yr
FebTavg	Warm Yr 2-Tmax	Warm yr 2 Tmin		Warm Yr 4-Tmax	Warm Yr 4-Tmin		Warm Yr 5-Tmax	Warm Yr 5-Tmin		Warm yr 3-Tmax	Warm Yr 3 Tmin		Warm Yr 7-Tmax	Warm Yr 7-Tmin		Warm Yr 11-Tmax	Warm yr 11-Tmin		Warm Yr 6-Tmax	Warm Yr 6-Tmin		Warm Yr1-Tmax	Warm Yr 1_Tmin		Warm Yr 10-Tmax	Warm yr 10-Tmin		Warm Yr 9-Tmax	Warm Yr 9-Tmin		Warm Yr 8-Tmax	Warm yr 8-Tmin
OrigID	MEAN	MEAN		MEAN	MEAN		MEAN	MEAN		MEAN	MEAN		MEAN	MEAN		MEAN	MEAN		MEAN	MEAN		MEAN	MEAN		MEAN	MEAN		MEAN	MEAN		MEAN	MEAN
1	2.83092	-8.28933		2.74683	-1.22333		-0.642857	-1.81555		2.00362	-1.02713		-1.8481	-6.25588		0.9783	-2.99005		-1.51085	-7.717		-0.892405	-7.717		-0.966546	-3.7604		-3.50633	-6.35805		-2.63562	-8.09855
2	4.55299	-4.92935		6.54755	-1.1087		2.17391	-0.701087		4.04891	-2.06658		0.05163	-5.30842		1.6644	-4.15217		0.941576	-6.23777		-0.066576	-6.23777		-0.90625	-3.55299		-1.9375	-5.3288		-0.504076	-8.79755
3	4.15264	-3.40924		6.4967	-0.7533		3.2368	-0.578383		4.71535	-1.83168		0.945545	-4.38366		2.42492	-3.80116		1.467	-5.43482		0.872937	-5.43482		-0.225248	-3.0231		-0.338284	-4.37211		0.110561	-6.74835
4	4.6329	-0.549433		8.13857	-1.31929		7.13614	0.753647		5.8436	-2.65883		6.1329	-2.68477		6.57212	-3.18477		5.44003	-2.59157		4.44246	-2.59157		2.93355	-2.40843		3.99514	-1.82901		3.35494	-4.96921
5	3.50735	-5.09118		10.8632	-3.08824		3.35588	-1.22353		5.96324	-1.34706		2.50147	-4.00147		0.558824	-3.60882		1.7	-4.49706		2.79265	-4.49706		1.35735	-5.93382		0.730882	-6.34706		1.26177	-3.52794
6	5.43854	-2.80066		12.2076	-2.39867		5.59635	0.179402		7.14618	-0.860465		4.36379	-3.30399		2.29568	-2.99668		4.54153	-3.21096		4.01827	-3.21096		2.91528	-5.18771		3.22093	-5.08139		2.61628	-3.64618
7	5.18473	-3.60755		10.6289	-4.55337		6.01232	0.296388		7.53777	-2.19376		4.6798	-3.17077		2.61905	-2.05172		4.65928	-2.73645		4.26601	-2.73645		3.43186	-6.17159		2.89901	-5.44581		2.84565	-4.56076
8	5.3292	-4.53502		9.43265	-5.48491		5.75162	0.146013		7.39978	-3.62123		4.60129	-3.70636		2.75377	-1.77748		4.4472	-2.53017		4.27371	-2.53017		3.53556	-6.60938		2.62015	-6.70636		2.72629	-5.36746
9	2.49492	-9.77665		9.14721	-3.82995		3.01015	-1.52538		5.19036	-1.38579		2.40355	-4.36041		0.121827	-2.90102		0.51269	-4.19036		2.25635	-4.19036		1.11421	-6.75381		-0.926396	-8.36548		1.10914	-3.78934
10	2.54325	-8.06401		9.48789	-3.63322		2.39792	-1.79239		5.26644	-1.47751		1.83218	-4.39619		-0.262976	-3.41868		0.217993	-4.75605		2.30796	-4.75605		0.764706	-6.55882		-0.83045	-7.68512		0.778547	-3.63322
11	5.00612	-5.14526		10.3761	-5.0841		6.55352	0.475535		7.81651	-2.18654		5.33792	-3.35168		3.07645	-1.67125		4.2737	-2.26453		4.6315	-2.26453		3.3945	-6.74771		2.62997	-5.46024		2.93731	-5.05046
12	3.4534	-7.5063		9.83123	-4.92443		5.31486	-0.405542		6.56171	-2.0529		4.34887	-4.25567		1.87532	-2.23929		2.6461	-2.69521		2.78086	-2.69521		2.25819	-7.17129		0.833753	-5.99496		2.1461	-4.94962
13	5.19206	-5.10714		9.82936	-5.79683		6.78254	0.565079		7.86191	-3.13175		5.7627	-3.78333		3.52063	-1.08571		4.31349	-1.69286		4.53016	-1.69286		3.40794	-7.22857		2.87698	-5.62936		2.98889	-5.84841
14	3.17521	-5.80826		10.2215	-4.8686		6.37603	-0.016529		6.85372	-2.69421		5.37686	-4.75041		2.38595	-1.69339		2.9405	-1.65124		2.07355	-1.65124		2.26116	-7.62727		1.83306	-3.93388		2.13719	-5.36281
15	5.22371	-4.9082		9.59358	-5.62121		6.78342	0.568627		7.57487	-3.74421		5.91355	-4.37968		3.86007	-0.81016		3.97861	-1.29768		4.3975	-1.29768		3.04635	-7.23529		3.24421	-5.45811		2.61408	-6.22014
16	4.04412	-6.31723		9.76261	-4.91807		6.0063	-0.195378		6.43067	-3.21429		5.11344	-5.22689		2.39286	-1.64076		2.85924	-1.76681		2.42647	-1.76681		2.18697	-7.54202		1.73319	-4.67227		2.05252	-5.69328
17	5.27778	-5.30684		9.49829	-4.66581		6.09573	0.278632		6.82735	-3.6735		5.18889	-4.98547		3.6453	-1.27436		3.29231	-1.63248		3.56239	-1.63248		2.58803	-6.61709		2.5906	-5.84872		2.04786	-5.93333
18	2.21321	-2.36622		8.15217	-2.78428		3.91053	-0.73495		3.90468	-2.50836		2.30017	-2.80184		3.02341	-2.17809		2.43896	-3.56438		5.42391	-3.56438		1.66806	-4.49164		0.22408	-6.06438		0.61204	-2.96321
19	2.36935	-2.35595		7.98995	-2.89782		4.32663	-0.693467		3.75712	-3.48493		2.97739	-2.85343		3.23869	-2.22194		3.06533	-2.65159		5.18677	-2.65159		2.11055	-4.78559		0.755444	-5.79062		0.860972	-3.30318
20	7.98687	-0.576923		7.69794	-2.9287		1.9606	-1.75047		4.69981	-1.08349		2.66886	-3.34428		-1.07223	-2.04221		0.831144	-4.29174		9.04597	-4.29174		2.53752	-5.84991		-1.07223	-5.89306		1.01407	-2.82927
21	6.3472	-0.977929		7.91426	-1.90492		3.05348	-1.32173		4.40407	-1.90577		3.02122	-3.32682		-0.370119	-2.13497		1.59423	-3.15195		7.41341	-3.15195		1.81324	-5.19015		0.655348	-5.27334		0.921053	-3.10526
22	4.37469	-1.63346		7.88785	-1.48747		3.22932	-1.23559		4.19737	-2.2594		2.98747	-3.18484		0.373434	-1.98308		1.80639	-2.81391		6.71053	-2.81391		1.54762	-4.78947		1.13784	-5.28571		0.806391	-3.06328
23	3.41038	-1.79717		8.1	-1.63491		3.77924	-0.75566		4.35094	-2.53207		3.15189	-2.61038		1.95566	-1.6783		2.40943	-2.5566		6.27925	-2.5566		1.71698	-4.35472		1.19528	-4.81321		0.929245	-2.93019
24	3.06939	-1.73775		8.45816	-1.96122		4.02449	-0.404082		4.51429	-2.19286		2.94898	-2.24694		3.03776	-1.61837		2.59184	-2.96735		6.24694	-2.96735		1.87041	-3.94592		0.95	-4.6949		0.970408	-2.63367
25	3.2027	-0.565111		7.83415	-2.41339		7.27887	1.31634		4.53194	-4.65479		5.87838	-1.71437		4.80344	-0.80344		5.76781	0.275184		4.29853	0.275184		3.54853	-4.07555		4.15172	-2.33169		2.20147	-3.11425
26	2.17959	-2.56265		8.4469	-3.28819		6.51551	0.335322		4.09666	-4.02745		4.7864	-3.90513		4.24642	-2.39021		5.32399	-0.409308		3.28699	-0.409308		3.47017	-4.59905		2.51611	-4.8031		2.13126	-4.87291
27	2.78583	-1.56131		8.84315	-2.40525		7.8543	1.73726		5.57484	-2.8742		6.01831	-2.84315		4.65207	-1.10191		5.83838	0.681529		3.70701	0.681529		3.50557	-3.90525		4.18153	-2.87341		2.34713	-4.46497
28	3.53333	-1.91		8.67833	-2.215		6.43	0.771667		5.585	-2.45667		4.685	-2.64667		2.555	-1.36333		3.98667	-0.398333		3.35833	-0.398333		2.04167	-4.59333		2.79	-3.92		1.41	-3.77333
30	1.79757	-8.89954		9.36073	-3.98021		3.46575	-1.55327		5.03349	-1.40259		2.77626	-4.51218		0.357686	-2.92694		0.946728	-3.79376		0.90411	-3.79376		1.37443	-6.89726		-1.18493	-7.36225		1.37062	-3.90792
31	1.71492	-5.43501		9.42319	-4.29616		3.22378	-1.76809		4.97341	-1.60709		2.92024	-4.54136		0.172083	-2.6743		0.970458	-3.75628		0.254801	-3.75628		1.61743	-6.96529		-1.64549	-6.41654		1.27843	-3.68242
32	1.75775	-3.81158		9.91599	-3.88662		3.70718	-1.54568		5.28548	-1.66476		3.08075	-4.4217		0.262643	-2.7602		1.28303	-3.2292		-0.884176	-3.2292		1.59625	-6.63377		-1.45595	-5.59217		1.10848	-3.64682
33	6.03445	-1.19833		8.27453	-3.29332		2.99269	-1.29019		5.10752	-1.32568		3.08038	-3.42589		-0.23382	-1.96138		1.36848	-3.56159		6.39248	-3.56159		2.30585	-5.99687		-0.812109	-5.57098		1.12944	-3.11587
34	4.70499	-1.49869		9.0184	-2.70894		4.05322	-0.939553		5.28449	-1.76413		3.33246	-3.49212		0.447438	-2.12812		1.93364	-2.70565		3.49803	-2.70565		1.77924	-5.5795		-0.015112	-5.29566		1.03745	-3.39882
35	4.5536	-1.83231		7.89893	-2.00306		4.55436	-0.50536		4.6807	-2.67381		3.49694	-2.90123		0.934916	-1.7389		2.69066	-1.72282		5.34456	-1.72282		1.50306	-4.77795		2.32772	-4.75727		0.893568	-3.36524
36	3.21739	-2.16601		7.14032	-2.26186		4.3251	-0.742095		3.7747	-3.80929		3.51285	-2.79743		2.11561	-1.84289		3.03458	-1.57609		5.15415	-1.57609		1.89328	-4.71542		2.12648	-4.97826		0.794466	-3.43478
37	2.20411	-11.4802		0.867107	-1.83554		-0.801762	-1.17621		2.12629	-0.959618		-0.306902	-4.51982		5.22907	-2.46843		-1.92511	-7.64831		-0.293686	-7.64831		2.34361	-2.70852		-2.44567	-6.17988		-1.93392	-5.22026
38	2.53966	-9.33428		1.36119	-2.64589		-2.24929	-1.65014		2.73938	0.03966		-1.60057	-4.82011		2.69688	-2.63031		-2.15864	-7.1983		-0.587819	-7.1983		0.82153	-2.13739		-3.17422	-6.41926		-2.96176	-4.61898
39	2.9375	-6.70265		3.4678	-1.00947		-0.619318	-1.30871		3.74811	-0.280303		-0.839015	-4.2197		1.68371	-2.83712		-0.513258	-5.89015		0.331439	-5.89015		-0.611742	-1.93939		-1.79546	-5.53599		-2.00947	-4.89773
40	2.90926	-7.33938		3.03357	-1.21234		0.019964	-1.19419		3.33757	-0.517241		0.07441	-4.45644		2.20871	-2.79401		-0.362976	-5.81307		0.410163	-5.81307		0.227768	-2.53267		-1.83757	-5.38657		-1.71779	-5.89111
41	2.38099	-3.60587		5.25734	-0.496136		1.5255	-1.02318		4.52859	-1.46522		-1.08501	-4.31298		1.1507	-2.98223		-0.222566	-5.50464		0.598918	-5.50464		-1.08037	-2.52164		-0.470634	-4.84158		-1.34312	-3.88331
42	3.41433	-5.19782		5.1324	-0.345794		1.80997	-0.697819		4.59502	-0.884735		0.154206	-4.10592		2.03115	-3.24143		0.679128	-5.37072		1.10903	-5.37072		-0.573209	-2.82243		-0.685358	-4.75078		-0.775701	-5.42835
43	3.51731	-2.17177		6.85286	-0.721704		4.12716	-0.231025		5.14048	-1.84088		1.94874	-3.6731		3.50599	-3.37483		1.99933	-4.3229		2.04461	-4.3229		0.733688	-2.79561		1.13648	-3.75033		0.780293	-4.5759
44	0.873706	-2.54865		5.57039	-0.938923		1.49068	-1.5942		3.95135	-1.84783		-1.294	-4.5207		0.674948	-2.93375		-0.969979	-5.62836		0.178054	-5.62836		-1.07868	-3.2029		-1.09213	-5.43375		-1.13872	-2.94099
45	0.523596	-3.22921		6.33596	-1.26405		2.35393	-1.36517		3.95506	-1.74607		0.129213	-3.46292		1.59551	-2.50337		0.270787	-5.00899		0.977528	-5.00899		-0.092135	-3.5764		-0.566292	-5.50674		-0.18427	-2.34494
46	0.925089	-3.16112		5.31629	-1.85494		2.24673	-1.75267		3.1201	-2.3805		0.560048	-3.61058		1.72533	-2.91439		0.67063	-5.02616		0.444114	-5.02616		-0.244352	-3.96671		-1.24851	-6.36088		-0.560048	-3.13199
47	4.05658	-0.282922		8.86626	-2.24794		8.72634	1.63375		5.52572	-2.54321		6.79732	-2.92284		8.66667	-2.54835		6.34156	-1.7572		5.44753	-1.7572		4.20679	-2.73457		4.57922	-1.95062		3.87346	-4.18621
48	2.2053	-2.91288		8.26894	-3.19545		5.66061	-0.1		3.04697	-3.68939		3.36591	-3.6197		4.49015	-2.35076		4.19545	-2.26515		4.20151	-2.26515		2.71212	-4.83712		1.16439	-6.82273		1.51212	-3.775
49	2.4332	-2.37449		8.05061	-2.91599		5.84413	0.133603		3.68016	-2.76215		3.37146	-3.13462		5.43016	-2.16397		3.82287	-2.80061		3.63259	-2.80061		2.43117	-4.07794		1.73988	-5.48077		1.45445	-3.38866
50	2.03518	-3.02665		7.94776	-3.48721		4.95309	-0.597015		2.92111	-3.98614		2.97974	-3.51706		3.44989	-2.52985		3.73454	-2.44456		4.0661	-2.44456		2.28252	-5.29531		0.603412	-6.98934		0.981876	-3.67164
51	1.56858	-3.93584		7.76327	-3.57743		4.77434	-1.11726		2.61504	-4.54204		2.88274	-4.20354		3.17699	-3.00885		3.70797	-2.38274		3.5177	-2.38274		2.3385	-5.77876		-0.216814	-8.18142		1.0885	-4.35177
52	1.51737	-3.87645		7.87162	-3.7278		5.3195	-0.957529		2.89479	-4.64189		3.30116	-4.53958		3.42085	-3.22104		4.14479	-1.87934		3.01158	-1.87934		2.83012	-5.77799		0.186293	-7.58205		1.5	-4.82432
53	2.77727	-1.06515		8.52727	-3.33182		7.16061	0.94697		3.77121	-5.24848		5.61515	-2.93636		5.10606	-1.77273		6.18182	0.027273		3.94091	0.027273		4.02273	-4.76818		3.52727	-3.22879		2.38485	-3.78485
54	2.38004	-1.95223		7.96178	-3.38323		5.58811	-0.030786		3.35457	-4.52972		4.05626	-2.95541		3.94798	-2.03185		4.51592	-1.52229		4.14543	-1.52229		2.82696	-5		1.85881	-5.11783		1.36093	-3.51168
55	2.60778	-4.70259		10.3912	-4.01397		5.66866	-0.513972		6.00699	-2.33732		4.47206	-4.88822		1.55289	-2.15868		2.21657	-1.86227		0.596806	-1.86227		1.65469	-7.20958		0.712575	-3.62475		1.5988	-4.65968
56	2.62425	-2.92843		9.96322	-3.29523		5.77535	-0.170974		6.13718	-2.23956		4.25944	-3.97515		1.49801	-1.8499		2.43837	-1.55368		0.587475	-1.55368		1.56064	-6.42644		0.997018	-3.6839		1.35785	-4.19384
57	3.70826	-1.86086		9.02693	-2.53142		6.02603	0.341113		5.98205	-2.26302		4.17594	-3.00269		1.54578	-1.44075		3.01885	-1.16876		2.86086	-1.16876		1.55027	-5.32585		1.89946	-4.22531		1.29264	-3.71005
58	3.77778	-1.07253		7.96605	-1.875		7.00309	1.29784		5.68673	-3.07099		5.00926	-1.79938		2.82099	-0.800926		4.5	-0.104938		4.41358	-0.104938		2.21759	-4.26698		4.0571	-2.76235		1.64815	-3.1929
59	2.35436	-2.6067		8.88629	-3.29829		7.21495	0.568536		4.8567	-3.06776		4.97897	-4.27025		4.3824	-2.27648		5.31464	-0.626168		3.62227	-0.626168		3.96729	-4.3824		2.68146	-4.66822		2.46028	-5.42757
60	2.9848	-1.33283		9.31459	-2.66565		8.51976	1.87538		5.8617	-2.64742		6.35106	-3.51064		5.32675	-1.04103		6.20517	0.598784		4.15957	0.598784		4.42857	-3.87538		4.33435	-2.66869		2.79635	-5.01976
61	3.39607	-0.383427		9.29073	-1.80618		9.8764	3.16152		6.98876	-1.98455		7.39888	-2.4382		5.83708	-0.081461		6.71348	1.55197		4.88764	1.55197		4.51124	-3.62781		5.99157	-1.0941		2.86938	-4.21348
62	3.48873	-0.446055		9.45491	-2.22866		9.79791	2.69887		6.76248	-2.19404		6.9694	-2.92432		5.74638	-0.267311		6.30596	0.983897		4.75926	0.983897		4.85024	-3.55233		5.57568	-1.49356		2.93317	-4.26731
63	3.56223	-1.78624		9.86457	-2.43704		8.68668	1.90044		7.06003	-2.21962		6.43778	-3.65081		4.35798	-0.788433		4.43338	0.046852		3.67643	0.046852		2.92021	-5.44876		4.35066	-2.15593		2.17423	-4.45534
64	3.57016	-0.679155		9.57085	-1.75204		9.61989	2.88556		7.38147	-1.81199		7.10831	-2.55586		5.21049	-0.29564		5.68597	1.09946		4.42098	1.09946		3.68937	-4.48569		5.58038	-1.31403		2.56471	-4.06744
65	3.5498	-3.73893		9.65845	-3.47887		6.85966	0.499497		5.85614	-2.71127		5.0659	-5.02817		3.15895	-1.53873		3.06891	-1.29477		2.27616	-1.29477		2.20322	-5.8491		2.39336	-4.26207		1.65795	-4.68109
66	3.1405	-1.04546		9.36423	-2.74321		8.71074	1.67237		6.14581	-2.43743		5.8719	-3.68418		4.50531	-0.843566		4.89138	-0.003542		3.21369	-0.003542		3.90319	-3.77981		4.46222	-2.49114		2.44982	-3.9085
67	2.95652	-1.80745		7.99534	-2.6677		6.57764	0.493789		3.91304	-2.76553		4.3618	-3.31211		6.44255	-2.37888		4.58851	-2.59627		3.84162	-2.59627		2.95652	-3.79037		2.24689	-4.76242		2.13665	-3.7764
68	1.20763	-3.14831		7.17161	-1.76907		2.96557	-1.05138		4.00371	-1.60381		0.924258	-3.02013		2.34534	-2.14725		1.0053	-4.90201		2.51112	-4.90201		0.621822	-3.72722		0.127119	-5.71134		0.190148	-2.31886
69	1.8424	-2.72508		7.89829	-2.46727		3.56999	-0.865559		3.8862	-1.99698		1.66113	-2.90685		2.75982	-2.16566		1.87815	-4.2281		4.42548	-4.2281		1.23112	-4.27744		0.005539	-6.357		0.404834	-2.70997
70	8.03141	-0.582915		8.85553	-2.86432		3.72613	-0.640704		6.27513	0.440955		4.27513	-2.44221		0.765075	-2.39447		2.26382	-4.35553		10.3681	-4.35553		3.94347	-5.23367		1.27136	-5.23367		2.54397	-3.16834
71	8.24123	-0.484649		12.7522	-0.684211		7.97149	1.77412		8.94298	1.67544		7.1557	-1.72368		4.07237	-3.53728		5.49342	-2.42763		10.193	-2.42763		4.73465	-3.26974		5.50439	-3.0307		4.5	-3.69079
72	8.63878	-0.434694		13.1929	-0.535714		8.47959	2.02449		9.20918	1.78775		7.54388	-1.67551		4.51837	-3.83061		6.1398	-2.29898		9.91327	-2.29898		5.03775	-3.21122		6.13163	-2.70306		4.87245	-3.92041
74	9.27435	-0.761283		13.1235	0.137767		8.08907	2.04513		8.78741	1.16271		7.44062	-1.46081		4.21378	-2.97981		5.26366	-2.52969		10.8634	-2.52969		4.60095	-3.37411		5.99763	-3.12708		4.98575	-4.32423
78	6.70377	-1.71095		12.2774	1.55386		5.86894	0.841113		7.32765	0.368043		5.14722	-1.66338		2.49461	-1.72531		3.8851	-2.93537		8.49192	-2.93537		2.40036	-3.02873		3.5368	-4.09695		3.25224	-4.68761
79	7.15278	-1.93452		13.4087	1.61706		7.28373	1.57738		8.23214	0.876984		6.34524	-1.20436		4.00595	-2.72421		5.32937	-2.86508		8.0496	-2.86508		3.18849	-3.06548		4.82738	-3.5		4.34524	-5.99206
81	6.02755	-2.06177		11.2663	-3.17028		6.57095	0.595993		7.2788	-1.91235		4.95659	-2.97579		3.00668	-2.06177		5.99165	-2.27296		4.31219	-2.27296		3.71536	-5.43072		4.38982	-4.13189		3.3798	-3.61519
82	7.97564	-0.962877		13.2691	-0.941995		8.65893	2.00232		8.56729	0.077726		6.82135	-2.2007		4.65197	-1.63109		7.94664	-1.19141		5.82483	-1.19141		4.8167	-3.95824		6.88167	-1.98492		4.74246	-3.85499
83	5.33211	-3.87745		12.049	-1.93382		5.32966	-0.041667		7.0527	-0.105392		4.1924	-3.18628		2.08088	-3.56863		3.52819	-3.56863		4.87378	-3.56863		2.53799	-4.98284		2.85907	-5.21936		2.40319	-3.43382
84	7.45087	-1.75144		13.8237	-0.942197		8.02601	1.56647		8.65029	0.710983		6.36127	-2.34104		4.09249	-2.95376		6.7052	-2.09538		6.1185	-2.09538		4.17341	-3.9422		5.60983	-3.23988		3.99422	-3.84104
86	9.49681	-0.404255		14.9734	0.2		10.3457	2.99894		9.8617	1.88617		8.25532	-1.69362		5.76383	-2.09362		9.07447	-0.888298		7.60106	-0.888298		5.5883	-2.85426		8.1734	-1.02021		5.56064	-4.23404
90	5.33845	-1.73026		7.66521	-4.27778		2.11623	-1.61404		5.10161	-0.61769		2.79898	-3.3136		-0.555556	-1.77485		0.88962	-4.44956		7.1557	-4.44956		2.66301	-6.45979		-1.07602	-6.38816		1.23465	-2.75585
91	2.90568	-5.27607		8.09356	-4.17868		2.11656	-1.79448		4.72239	-1.22239		2.22853	-3.73926		-0.235429	-2.05291		0.270706	-4.74003		3.63037	-4.74003		1.56442	-6.85199		-1.12117	-8.60583		1.23083	-3.07745
92	7.64965	-1.3169		13.0053	-1.55106		8.24648	1.72711		9.16901	1.54577		6.81338	-1.99648		4.08099	-3.88732		5.89261	-1.89261		8.47007	-1.89261		4.39084	-3.89437		5.10563	-3.45247		3.85915	-3.39437
93	6.88223	-1.40393		11.8378	-1.96074		6.92355	1.07335		8.27376	1.15909		5.97211	-2.17562		3.18182	-3.47727		4.6374	-2.51033		8.29752	-2.51033		3.97624	-4.25207		3.96488	-4.16632		3.40599	-3.23967
94	7.32803	-2.14712		13.0229	-1.6004		7.94334	1.46223		8.84891	1.18887		6.39463	-2.17097		3.85785	-3.69483		5.76839	-2.15507		7.56163	-2.15507		4.09244	-4.06362		4.86779	-3.57555		3.69284	-3.47714
98	6.79026	-1.02273		10.2201	0.220779		4.42013	-0.172727		5.89805	-0.68961		4.2026	-2.42662		1.00649	-1.83506		2.48117	-2.9961		8.62597	-2.9961		2.01104	-3.96039		2.28506	-4.75909		2.26104	-3.37922
99	8.47511	-0.816252		11.4429	0.59224		5.74378	0.778184		6.8243	-0.306735		5.50586	-1.89165		2.18375	-2.28624		3.41655	-2.74817		9.45754	-2.74817		2.74817	-3.93997		3.61786	-4.22255		3.4063	-4.03001
101	8.98431	-1.09417		14.1368	2.10538		8.96413	2.84978		8.79596	0.553812		7.81839	-0.82287		4.81839	-2.61659		5.65247	-1.63229		9.99552	-1.63229		3.38341	-2.99327		6.97309	-2.76906		5.30493	-5.02018
102	9.46683	-0.9914		13.1966	0.77027		7.83907	2.11671		8.35995	0.633907		7.22973	-1.26659		3.85627	-2.96314		4.91278	-2.49877		10.2973	-2.49877		3.95823	-3.70639		5.92506	-3.36609		4.93366	-4.78993
103	9.54279	-1.03453		13.4017	1.13138		7.83483	2.22598		8.36486	0.56982		7.27027	-1.17718		3.76502	-3.11261		4.95946	-2.32658		9.9955	-2.32658		3.65916	-3.62763		6.03604	-3.27628		5.00601	-4.95721
105	6.80036	-1.34442		11.8714	1.3732		5.79406	0.864209		7.17086	-0.002698		5.19334	-1.64928		2.29227	-1.73741		3.7464	-2.59263		8.6214	-2.59263		2.33453	-3.11421		3.60791	-4.10072		3.2554	-4.20504
106	8.13649	-1.11216		13.1959	2.16351		7.87162	2.30811		8.35	0.247297		7.0446	-0.743243		4.02162	-2.01892		5.31892	-1.6473		9.14054	-1.6473		2.98378	-2.77973		5.81081	-3.12703		4.73784	-4.81757
111	2.33836	-2.57974		8.85129	-1.99785		1.47414	-1.44828		4.31466	0.140086		0.293103	-3.1875		1.29526	-1.71121		0.206897	-6.20259		7.29741	-6.20259		-0.092672	-2.91379		-0.997845	-6.4569		-0.523707	-2.47629
116	3.27596	-2.58902		8.84421	-1.41988		2.09496	-1.44807		4.3724	-0.896142		1.4095	-3.00594		0.571217	-1.93917		0.725519	-4.52819		7.56528	-4.52819		0.462908	-3.88131		-0.362018	-5.86795		0.060831	-2.95104
117	3.26046	-2.71673		9.25095	-1.25475		2.11597	-1.24144		4.65019	-0.230038		1.13308	-2.72814		0.935361	-1.62928		0.695817	-5.10837		7.74525	-5.10837		0.30038	-3.19962		-0.372624	-5.9962		0.043726	-2.85361
118	5.40879	-1.91538		11.1934	0.684615		4.48571	0.045055		6.59231	0.291209		3.59121	-2.01648		2.16593	-1.14176		2.76154	-3.75604		7.86923	-3.75604		1.79231	-2.69121		1.9978	-4.87472		1.96593	-3.96813
119	5.09259	-1.67593		11.2083	0.430556		4.28704	-0.00463		6.74074	0.537037		3.38889	-2.31481		2.52315	-1.00463		2.58333	-4.23611		7.52778	-4.23611		1.7963	-2.49074		1.86111	-5.16667		1.78241	-4.06944
120	7.70283	-1.50943		13.5755	2.33962		7.66038	1.73113		8.83019	0.882075		6.72642	-0.891509		4.33962	-1.67453		5.74057	-1.95755		7.92924	-1.95755		3.74057	-2.89623		5.02358	-3.34434		4.60849	-5.68396
121	1.65102	-2.46326		8.23469	-2.45102		1.80612	-1.37755		4.0102	-0.463265		0.208163	-2.99184		1.75918	-2.05918		0.234694	-6		6.71429	-6		0.1	-3.33878		-1.14082	-6.20816		-0.485714	-2.2102
131	2	-4.75		3.5	-0.5		-0.75	-2		3.5	-1.5		-3.25	-5		-0.5	-2.25		-1.75	-7		-0.75	-7		-2.5	-2		-2	-6		-3	-4.25
146	6.47059	-0.870588		12.2706	1.9		6.11177	1.01765		8.24706	0.505882		5.25882	-1.57647		3.85882	-0.764706		4.26471	-2.75882		7.11177	-2.75882		3.26471	-2.5		3.35882	-4.16471		3.32941	-4.32941
165	3.59593	-8.40262		3.12355	-1.48692		-1.24709	-1.1439		4.12064	0.619186		-1.22965	-4.22238		2.6032	-2.87645		-1.17733	-6.81541		0.03343	-6.81541		0.610465	-2.19622		-2.3532	-6.44477		-1.94041	-4.18169
201	4.27184	-1.33819		8.84466	-0.171521		3.8479	0.080906		5.90129	-0.317152		2.55502	-2.6699		2.8932	-1.6699		2.14078	-4.54045		3.81392	-4.54045		1.59061	-2.48705		2.08414	-4.48058		1.92557	-2.70227
212	6.76977	-1.0452		11.3404	2.41102		6.62853	1.82345		8.60169	0.533898		5.36017	-0.621469		4.83616	-1.87712		5.18362	-2.14548		4.87571	-2.14548		3.74153	-2.58192		4.13842	-3.25424		4.40678	-2.14265
223	5.81383	-0.953191		10.184	1.85319		5.7266	1.30851		7.81383	0.043617		3.92766	-0.724468		4.34043	-2.19681		4.10213	-2.69681		3.8734	-2.69681		2.76915	-2.45213		3.46702	-3.25106		3.58511	-1.57447
226	2.99606	-2.9626		5.96063	0.066929		1.86221	-0.677165		5.16535	-1.25197		-0.55315	-3.45866		1.50984	-2.66535		0.437008	-5.15354		0.905512	-5.15354		-0.708661	-2.22441		0.299213	-4.65945		-0.633858	-3.44488
228	6.28214	-7.74464		8.60357	0.383929		5.15893	1.30357		8.47321	0.744643		4.6875	-1.42321		6.23393	-3.8875		3.8375	-4.61071		3.6125	-4.61071		3.925	-3.44286		1.03214	-4.91964		3.50357	-3.69107
234	6.32237	-7.51316		8.17763	0.713816		4.64474	1.19737		8.22039	1.09539		3.91776	-1.67763		5.79934	-3.74342		3.37829	-4.51645		3.34539	-4.51645		3.41447	-3.17105		1.09868	-5.08224		2.90132	-3.73026
241	2.8157	-1.5		7.04487	0.258013		2.67628	-0.552885		5.50481	-1.14744		0.060897	-3.15224		1.77564	-2.61699		0.469551	-4.75801		1.19872	-4.75801		-0.211538	-2.54808		0.644231	-4.46635		0.392628	-2.1266
243	2.14904	-1.98077		6.95072	-0.55649		2.23678	-0.972356		4.82332	-1.14423		-0.040865	-3.40505		1.58894	-2.30168		-0.016827	-5.43149		1.48798	-5.43149		-0.15625	-2.66827		0.353365	-4.85697		0.40625	-1.9988
250	3.17591	-1.67164		8.85608	-0.808102		3.09382	-0.485075		5.32303	-0.229211		1.53838	-2.8081		2.42537	-1.59595		1.18017	-5.25053		5.17591	-5.25053		1.05863	-2.79637		0.712154	-5.06077		0.908316	-2.26439
252	6.49756	-0.604878		12.139	2.19512		6.30244	1.3		8.53415	0.658537		5.27805	-1.13415		4.25854	-0.973171		4.5122	-2.50244		6.73902	-2.50244		3.57805	-2.76829		3.34634	-3.91951		3.63902	-3.10732
255	4.70513	-9.13533		4.22792	-1.36182		0.368946	-0.405983		5.74359	1.07265		-0.012821	-3.6396		4.2037	-3.151		-0.296296	-6.42735		0.851852	-6.42735		1.99003	-2.52279		-1.72365	-6.57692		-0.650997	-3.48576
258	3.74546	-6.35758		4.62727	-0.272727		0.036364	-0.90303		4.7	-0.021212		-0.606061	-3.65758		2.08485	-2.9		0.109091	-5.92727		0.593939	-5.92727		-0.081818	-1.96667		-1.15454	-5.72727		-1.11818	-4.60303
262	5.30756	-2.87457		8.2268	1.5378		3.9811	0.747423		7.04124	-0.027491		2.2543	-1.96392		3.5756	-2.50515		2.86426	-3.51546		2.47594	-3.51546		1.67526	-2.41581		1.96735	-4.25773		1.84708	-3.38316
266	3.86624	-4.82803		5.56847	0.278662		1.00955	-0.64172		5.30732	-0.361465		-0.380573	-3.39968		1.99682	-2.71656		0.582803	-5.50955		0.770701	-5.50955		-0.063694	-2.03662		-0.388535	-5.41401		-0.584395	-4.48089
272	6.76308	-5.26		9.32154	1.96		5.48923	1.73385		8.32615	0.9		4.32615	-1.29539		5.41385	-3.26		4.41846	-3.02308		3.88615	-3.02308		3.45846	-2.55692		2.87385	-4.08308		3.46462	-3.84154
277	5.54383	-1.47809		9.27888	1.68128		5.25299	1.16733		7.46614	-0.268924		3.28685	-0.996016		4.1753	-2.52789		3.79681	-2.73506		3.34462	-2.73506		2.13546	-2.34064		3.17729	-3.22112		2.78287	-2.29482
302	4.89469	-9.37729		5.76282	-0.698413		2.92766	0.468254		6.61905	-0.100427		2.7036	-2.5757		6.28358	-3.4011		1.53266	-6.13797		2.26526	-6.13797		4.02686	-3.57112		-0.741758	-5.66667		1.4945	-4.11325
303	2.60849	-8.16854		2.39111	-1.40472		1.20857	-1.32146		2.32466	-2.02162		1.04684	-4.57886		3.36829	-2.30625		0.028423	-6.50841		-0.048038	-6.50841		1.30544	-3.25941		-1.83146	-5.52562		-1.05244	-7.2442
304	4.65646	-3.6303		6.55102	-0.927525		4.40136	-0.301675		4.48142	-2.87938		3.77342	-3.57326		3.90712	-2.75013		3.46049	-4.18053		1.68027	-4.18053		1.40921	-3.05337		0.715856	-3.81476		1.21376	-8.0505
305	8.07367	-3.68271		11.9695	3.36739		7.8998	2.83399		9.76817	1.37132		6.62574	-0.556974		6.31041	-2.78094		6.71316	-0.71611		5.38212	-0.71611		4.88016	-2.73477		5.02161	-2.94106		5.55697	-2.84479
309	8.3389	-6.44944		12.9141	3.36357		8.82632	3.08853		10.3012	1.58128		7.92985	-0.709966		7.08249	-3.85656		7.52322	-1.35027		5.88873	-1.35027		5.69836	-3.43033		5.1865	-2.99661		6.84688	-4.34882

## Sheet: COC scale Apr-May Tmax-Tmin
COC scale Tmin & Tmax					Tmax
	Apr Tmin	May Tmin	A-M Avg	Jun1SWE	Apr	May					Jun1Retain	Apr 1 SWE	Retain			Jun1Retain	Jun Retain	Apr Prcp CCE	May Prcp CCE
1980	-9.65153	0.013966	-4.81878	128.107	-0.09882	19.3047					60.376	212.182	60.3759			60.376	60.376	50.3536	148.676
1981	-1.96051	5.08996	1.56473	56.7531	4.83712	18.8902					70.204	80.8402	70.2041			70.204	70.204	59.4079	153.525
1982	-8.96447	-2.88551	-5.92499	242.803	1.29754	17.94					85.864	282.777	85.8637			85.864	85.864	59.494	70.7657
1983	-4.33768	-1.68878	-3.01323	76.7652	6.65834	11.3305					73.067	105.061	73.0674			73.067	73.067	59.3059	53.7922
1984	-7.21577	-2.72721	-4.97149	133.42	4.76188	9.51138					76.3	174.861	76.3004			76.3	76.3	67.2301	75.1455
1985	1.73452	1.735	1.73476	85.6535	9.50991	21.1111					61.79	138.621	61.7899			61.79	61.79	60.0723	65.1827
1986	-5.51095	-4.7668	-5.13888	110.442	9.27024	13.6878					70.424	156.824	70.4242			70.424	70.424	53.1481	88.0381
1987	-4.7149	3.446	-0.634448	32.4875	10.1053	15.0809					36.829	88.2123	36.8288			36.829	36.829	39.7966	57.6611
1988	-2.46267	-3.70941	-3.08604	95.1417	10.2776	6.25373					67.514	140.922	67.5137			67.514	67.514	51.0113	72.7486
1989	-6.10071	-0.576393	-3.33855	128.028	2.8907	16.7651					64.423	198.731	64.4225			64.423	64.423	74.2379	78.3531
1990	0.043885	-2.38641	-1.17126	185.092	15.1623	11.226					73.906	250.442	73.906			73.906	73.906	62.7599	143.515
1991	-1.62269	-3.82882	-2.72575	117.274	14.8951	7.11511					79.154	148.16	79.1539			79.154	79.154	76.3257	95.4761
1992	-1.64259	-1.05987	-1.35123	73.0138	16.6956	11.4179					58.772	124.233	58.7716			58.772	58.772	55.113	51.7556
1993	-3.56554	-1.04613	-2.30583	52.3953	11.0563	11.0563					47.507	110.29	47.5068			47.507	47.507	80.786	78.6905
1994	-3.32125	-0.059298	-1.69027	125.475	9.92282	11.341					71.231	176.152	71.2309			71.231	71.231	67.2301	75.1455
1995	-1.36576	-5.24681	-3.30629	102.793	9.48375	10.6428					81.742	125.753	81.7424			81.742	81.742	69.2898	107.53
1996	-5.33382	-5.33382	-5.33382	280.912	4.53769	5.95109					77.835	360.909	77.8345			77.835	77.835	82.9526	136.125
1997	-5.00721	-1.71907	-3.36314	99.4739	3.07162	6.68822					73.363	135.592	73.3627			73.363	73.363	55.7345	96.4668
1998	-3.76341	0.293532	-1.73494	81.9902	9.9807	20.2748					54.738	149.787	54.7379			54.738	54.738	49.7679	128.525
1999	-11.0909	-0.922852	-6.00685	74.5672	1.96077	11.3087					69.589	107.154	69.589			69.589	69.589	42.2783	60.1032
2000	-1.84382	2.87066	0.513419	78.7945	10.6328	18.4017					58.81	133.982	58.8099			58.81	58.81	50.2568	51.2804
2001	-4.19328	-1.43096	-2.81212	60.8507	4.64952	6.24363					59.021	103.101	59.0207			59.021	59.021	102.835	21.2984
2002	-14.1904	-3.15661	-8.67348	122.913	1.67566	12.0075					69.786	176.13	69.7856			69.786	69.786	60.445	103.846
2003	-2.3204	-0.861574	-1.59099	90.8048	5.75195	12.7892					59.998	151.348	59.9975			59.998	59.998	70.4787	66.5083
2004	-3.66976	-0.158845	-1.9143	41.4122	4.04904	18.3237					52.045	79.5704	52.0448			52.045	52.045	54.1949	98.7726
2005	-1.52937	-4.75301	-3.14119	31.4772	7.95528	6.24826					40.683	77.3715	40.6831			40.683	40.683	58.0088	68.1431
2006	-2.14234	-1.8242	-1.98327	58.1218	10.2051	9.29289					48.036	120.995	48.0364			48.036	48.036	78.3449	66.9224
2007	-4.299	1.58292	-1.35804	33.2616	3.99319	18.8088					40.434	82.2625	40.4335			40.434	40.434	56.8224	93.4058
2008	-11.6099	-4.41158	-8.01072	129.972	1.04616	9.11576					64.94	200.143	64.9395			64.94	64.94	43.3952	137.544
2009	-5.78042	-6.05487	-5.91765	71.6449	2.1912	8.94436					55.824	128.34	55.8244			55.824	55.824	67.267	51.2376
2010	-6.59516	-1.26642	-3.93079	29.0803	5.78696	8.13642					53.112	54.7531	53.1118			53.112	53.112	84.7773	116.045
2011	0.191983	-3.16728	-1.48765	124.745	6.93234	9.72845					85.437	146.008	85.4371			85.437	85.437	135.43	113.311
2012	-1.47631	0.319317	-0.578494	94.6164	7.80246	7.42034					59.156	159.943	59.1564			59.156	59.156	68.4456	76.8511
2013	-3.47316	-7.83978	-5.65647	83.1659	13.9213	7.0096					72.603	114.549	72.6027			72.603	72.603	86.499	79.452

## Sheet: May Tmax watershed scale
May Tmax watershed
OrigID	tmax84_5	tmax81_5	tmax86_5	tmax87_5	tmax01_5	tmax04_5	tmax05_5	tmax10_5	tmax13_5	tmax95_5	tmax93_5	tmax92_5
1	2.76853	7.35353	5.2387	7.22423	1.12839	15.7432	1.38788	3.46112	5.85081	4.74141	4.4123	8.24412
2	4.72419	11.4443	7.75136	8.54348	3.5856	17.4293	3.80299	5.01495	7.94701	7.19158	9.08831	7.54891
3	5.93812	12.9637	9.23927	9.67739	5.30776	18.4398	5.41502	6.2137	8.46947	8.63944	9.46287	8.66419
4	11.4238	18.4984	15.5357	14.6653	9.6175	22.7488	12.6459	10.799	11.6977	15.2472	12.637	13.2488
5	10.75	20.7279	18.6	13.5721	2.46618	15.1265	5.32941	4.88529	2.18676	8.46765	10.2029	8.83971
6	11.1179	22.3106	17.7907	16.4203	5.31728	16.4236	6.11628	6.57807	4.45017	9.95349	11.6777	11.0465
7	11.1864	22.8777	18.3842	17.3883	6.25369	17.2865	7.74631	6.88095	5.23892	10.3186	12.3391	11.5731
8	11.1536	22.7953	18.5948	18.0916	6.41487	17.7996	8.9208	6.54364	5.59644	10.1519	12.7193	11.5706
9	10.6548	20.4543	19.0558	11.8909	1.09645	15.3756	5.98731	4.6269	2.51777	8.33249	9.45178	7.62183
10	10.59	20.0986	18.9965	12.09	0.955017	14.8754	5.29758	4.2128	1.4827	7.91695	9.391	7.56747
11	11.5229	23.0336	19.1636	17.0703	6.8578	18.2294	8.29205	7.50459	6.16667	10.6621	12.2492	11.789
12	11.2229	22.1537	19.4332	14.4698	4.36146	17.3275	8.18766	6.19521	5.39295	9.92695	11.1587	10.0088
13	11.9008	23.3778	19.8071	17.6714	7.65556	19.2087	9.82698	7.63333	7.17698	11.2698	12.9183	12.2429
14	11.3008	22.5033	19.7446	14.9405	5.29504	18.4744	10.0934	6.64546	7.08099	11.2934	11.9066	10.7736
15	12.295	23.4902	20.8182	17.5998	8.05348	20.0241	11.2834	7.63369	7.93583	11.8289	13.574	12.4492
16	11.2962	22.7647	20.6387	14.874	5.57563	18.7353	10.7101	6.46429	7.31092	11.0777	12.229	10.7815
17	11.3504	23.5846	20.5906	16.3846	6.92821	19.7496	11.8282	6.96496	8.04786	11.2974	13.512	11.8231
18	8.63545	15.9707	14.3344	12.6438	5.08863	17.9866	7.58194	8.18478	6.8913	11.6555	8.97157	10.4047
19	9.21608	17.7178	15.1583	14.0921	5.58543	18.3509	8.70184	8.36097	7.19933	12.0394	9.53183	10.8526
20	6.90056	18.5356	11.5769	12.7186	1.64728	15.5038	3.33865	5.66323	5.01501	9.33583	9.24765	7.07786
21	8.28014	19.9406	13.028	14.4593	3.10696	16.0526	5.04244	6.14431	4.94567	10	9.51698	8.2691
22	8.2901	18.9593	12.9242	15.4179	3.78822	16.4311	5.5	6.81078	5.37907	10.3503	9.11779	8.71178
23	8.7	18.3453	12.8406	15.6783	4.86038	17.384	6.57076	7.8934	6.1066	11.1877	9.18396	9.7717
24	8.87449	16.6439	12.6622	14.498	5.4398	18.0296	6.78469	8.62245	6.44184	11.6224	9.11429	10.4316
25	12.8857	21.5448	16.0928	20.6149	8.63698	19.9883	12.5885	9.20577	8.44779	13.9754	12.6689	13.7819
26	11.139	20.2446	18.5107	17.463	7.20764	19.4147	11.6569	8.71838	8.53699	13.7971	12.5841	12.6199
27	12.5	21.4682	18.1768	19.5581	8.27309	20.2205	12.1242	8.875	8.85828	14.4371	13.875	13.34
28	10.4917	22.2267	17.815	17.64	6.23833	18.7217	11.1933	7.01833	7.29833	13.1983	12.6333	11.5117
30	10.4186	20.7093	18.9003	11.0274	1.14612	15.5654	6.80518	4.67656	3.93988	8.72983	9.64992	7.64992
31	9.68981	20.4874	17.3715	10.8877	1.32349	15.6869	6.75332	4.67873	4.80724	9.31315	9.71787	7.45864
32	8.86215	20.9258	17.0628	11.8874	1.85807	15.7618	7.35726	4.69739	5.10277	9.95759	10.217	7.92904
33	8.14614	19.881	13.357	13.0459	2.2881	16.1378	5.32568	5.76514	5.36639	10.0136	9.86639	7.92276
34	8.25164	21.2773	15.3233	14.1912	3.17871	16.4389	7.17608	5.74573	5.35677	10.7727	10.567	8.85808
35	9.52986	21.1868	16.0406	16.6907	4.67075	17.1279	8.42802	6.65467	5.71439	11.5023	10.624	9.91654
36	9.75099	19.1522	15.2125	16.6146	5.4417	17.6492	9.0751	7.54941	7.05237	11.7688	9.98518	10.2866
37	2.93172	6.55066	4.15419	8.58076	-0.339941	14.2364	-0.298091	6.60866	2.28708	4.78341	3.7489	9.837
38	2.7677	6.81445	3.2847	8.03116	-0.203966	14.9688	-1.05807	4.96034	2.92635	2.80736	2.76629	9.11756
39	4.32576	9.41667	5.30114	8.70454	1.89394	16.8106	1.24621	5.10985	5.53599	4.68371	4.29356	9.02462
40	4.57895	8.76316	6.63158	9.25681	1.93285	16.9655	2.56534	5.40744	5.84755	5.93376	5.05898	9.99637
41	4.67697	12.1638	6.83308	8.73802	3.54328	17.0904	2.28053	5.28439	7.0085	5.97913	7.17233	7.6592
42	5.581	11.1931	7.40654	9.38318	4.03583	17.9782	3.64174	5.37072	7.49065	7.07321	7.02492	9.10592
43	7.30826	14.4487	10.6811	11.1365	6.04527	19.279	6.94141	7.5526	9.17976	10.2943	9.98336	9.78495
44	3.7795	12.0911	8.07557	8.70393	2.9441	16.0518	1.96791	5.43996	7.1294	7.51242	7.58696	6.81574
45	4.79888	12.7247	10.5753	8.92472	3.39551	16.6124	3.45618	6.33708	7.52697	9.2764	8.00562	7.80112
46	5.09037	12.7105	11.8876	9.08264	3.13318	17.1225	5.95065	5.99465	8.06599	10.0054	8.11474	7.65279
47	13.2171	21.0021	17.4568	16.5741	10.5998	23.8601	15.1584	12.1163	12.9753	16.928	13.7706	15.1667
48	10.4227	18.7098	19.3538	14.7318	6.66591	19.7295	12.4273	8.72576	9.55227	13.5561	11.7136	12.697
49	10.1528	17.8897	17.5668	13.7895	6.69028	20.0789	11.9818	8.94332	10.3735	13.8158	11.2783	12.3877
50	9.8177	18.0661	18.726	13.8827	5.84115	18.8081	11.0064	8.01812	8.371	12.7889	10.7036	11.8262
51	9.03097	17.958	19.5066	13.4867	5.38938	18.458	10.5509	7.57301	8.28319	12.3385	10.4646	11.3119
52	9.15444	18.6139	19.3485	14.0878	5.73359	18.6274	10.6351	7.89672	8.33977	12.6216	10.8282	11.529
53	12.8833	21.8333	17.8591	19.2333	8.76818	20.1758	13.2712	9.69697	8.82576	14.4545	13.1136	14.3318
54	10.9098	19.4947	17.4246	16.0616	6.89066	19.1699	11.3885	8.59766	8.24841	13.1868	11.2463	12.5021
55	9.55389	22.4321	19.1976	13.7066	3.66367	17.5609	10.1996	5.5988	6.79242	11.2146	11.4411	9.71657
56	8.96223	22.3708	18.5328	14.9205	3.99006	17.6879	10.3012	5.76441	6.62028	11.9811	11.7972	10.0577
57	9.52783	22.2163	17.5682	16.7882	4.98384	18.0269	10.2801	6.56822	6.44524	12.439	11.9973	10.7765
58	11.804	22.1065	16.5108	19.8256	7.08333	18.9892	11.1528	8.13889	7.06173	13.233	12.4198	12.3812
59	11.035	20.4167	19.5179	17.3349	6.81075	20.1503	12.0491	8.5919	9.07087	14.2414	13.2983	12.4712
60	12.7234	22.035	19.0942	19.8769	8.30699	21.1596	12.8207	9.44225	9.56535	15.0502	14.5897	13.6383
61	14.0169	23.0407	19.0112	21.5576	9.67837	21.9958	13.2683	10.0913	10.0941	15.5112	15.5562	14.5941
62	13.3205	23.1924	19.5097	21.1626	8.94203	22.2899	13.7963	9.86876	10.2818	15.4855	15.5378	14.223
63	12.0556	23.7408	19.5681	18.0981	7.63982	20.7621	12.7928	8.26794	9.20571	14.0351	14.4751	12.798
64	13.1471	23.5511	19.3951	20.4523	8.95708	21.594	13.1308	9.34196	9.79019	15.1213	15.2854	13.9843
65	10.2611	23.7319	19.3828	15.2867	5.79326	19.4537	12.1595	6.86972	8.16449	12.0307	13.0986	11.1076
66	11.1417	22.5413	18.732	18.7958	7.19894	21.2698	13.4534	8.51004	9.46517	13.9911	14.4091	12.5673
67	10.8168	18.9922	17.6677	15.0481	7.8354	21.2655	13.0947	9.78106	11.3416	14.6134	12.2096	13.1227
68	5.82468	13.2865	12.2929	9.75583	3.93114	16.8888	4.49259	7.11176	7.39778	10.2632	8.18962	8.6732
69	7.53726	14.5272	14.0982	11.1707	4.50201	17.5242	6.62286	7.63797	7.12085	11.2185	8.62135	9.8137
70	8.47739	18.2839	13.2714	13.4975	3.0603	16.1206	2.98744	7.00879	5.52387	10.0013	10.4611	8.6005
71	10.9649	22.0022	15.318	17.0285	7.12939	17.0899	4.44517	9.35746	6.21711	10.7237	12.8026	12.5658
72	11.3061	22.8255	15.6622	17.4122	7.74286	17.4612	4.62653	9.76531	6.67653	10.9561	13.0918	13.1082
74	10.3147	21.1865	14.1995	17.677	7.46556	17.3919	4.3563	9.40499	5.74822	11.1746	13.0154	13.057
78	9.83573	18.6903	11.6688	16.9811	6.47128	17.6104	2.46768	8.86445	5.36355	10.2038	10.6499	11.6373
79	11.4048	19.3472	11.5	18.2996	8.47818	18.9365	3.31548	9.74405	6.90675	11.0496	12.1468	13.4286
81	10.8623	23.172	16.8639	18.5609	6.39232	16.9591	7.22621	7.30801	5.32554	10.404	12.6027	11.7671
82	11.6856	24.2146	16.7378	19.7726	8.67749	18.2019	6.93271	9.00116	7.05104	11.8016	13.5116	13.4432
83	11.1581	21.4792	17.9289	14.8934	4.44485	15.9914	5.11642	6.71078	3.86152	9.26716	11.0233	10.3309
84	11.6561	23.4769	17.4306	17.8988	7.86994	17.5491	5.97977	8.63295	6.24277	10.9827	12.7254	12.9711
86	12.2319	24.9383	16.6362	19.9011	10.2053	18.7351	6.27872	10.2511	8.06915	12.3457	14.0883	14.8511
90	8.625	18.4927	14.0702	11.6075	1.28436	15.6104	3.81286	5.72588	4.92763	9.13962	9.08479	6.97807
91	10.2331	19.7523	17.2653	10.9617	0.658742	15.5115	4.97086	5.02914	3.23159	8.70782	8.98006	6.9931
92	11.5423	22.9894	16.9595	16.9824	7.28697	17.0282	5.22183	9.30282	6.12148	10.2218	12.4032	12.5211
93	11.1384	22.0671	16.5434	15.8068	5.85434	16.6446	4.82231	8.56095	5.52479	9.95868	11.7221	11.3378
94	11.5457	22.9414	17.331	16.8231	7.06262	17.0408	5.42644	8.92644	5.86879	10.1759	12.2654	12.3728
98	8.16429	19.2844	12.2688	15.9357	4.5539	16.3617	3.29351	7.51558	4.11753	9.6987	9.87403	9.78636
99	8.99341	20.2548	12.6801	16.9561	5.70791	16.7365	3.54319	8.10542	4.67862	10.0439	10.97	11.0915
101	10.8879	21.8117	13.7511	19.6659	8.80269	17.7309	4.73767	9.96637	5.21973	11.2646	12.8946	14.3386
102	9.99509	21.0037	13.3587	18.1585	7.52703	17.5	4.1597	9.29853	5.30467	11.1966	12.6376	13.1167
103	10.2372	21.2192	13.1111	18.3776	7.79204	17.5908	4.01952	9.37538	5.30706	11.0623	12.4835	13.1997
105	9.32194	19.3552	12.0881	17.2941	6.17716	17.3759	2.90468	8.68975	4.88399	10.0737	10.5926	11.3975
106	10.7095	20.7446	12.9919	19.4135	8.14189	18.2068	4.07703	9.70946	5.39459	10.6041	12.0851	13.5297
111	5.04095	11.4203	9.90517	8.9569	3.23491	15.8621	1.76293	7.91164	4.78017	9.63147	6.22414	7.72414
116	6.35757	16.3205	11.1142	12.3887	3.11869	15.9273	2.95401	7.5089	4.36647	9.92136	7.33531	7.89169
117	6.12738	14.2624	10.7376	11.1331	3.37453	15.9981	2.27376	7.87833	4.45627	9.90494	7.05133	8.10456
118	8.49231	16.5264	11.1275	13.8912	5.40989	17.3451	2.41539	8.65824	5.36813	10.4088	9.35604	10.4
119	8.34259	15.4676	10.6019	12.3704	5.51389	17.5185	2.2963	8.81944	5.74074	10.4491	9.11111	10.3704
120	11.5566	19.3821	11.7264	17.8019	8.48585	19.4434	3.44811	9.92924	7.12736	11.3349	12.4434	13.684
121	5.08163	11.7347	10.2673	9.25102	3.47551	16.2286	2.70204	7.80204	5.38571	9.90408	6.53265	8.06326
131	2.75	11	3.5	6.75	1.75	15.5	-1	3.5	5.25	2.75	4.5	6
146	9.99412	17.4353	10.9235	14.1235	7.10588	18.9353	2.73529	9.58823	6.77647	11.0235	10.9765	12.0353
165	3.52326	9.79651	2.88953	8.5436	1.98983	15.6352	-1.43023	5.26163	3.68314	2.37645	3.27326	8.61919
201	6.72977	15.3366	9.16667	11.0146	5.82848	17.5243	0.11165	8.68932	6.81068	9.21521	8.93689	9.08252
212	9.74859	18.1412	9.77966	14.0254	8.30932	20.4576	2.53814	10.2458	8.03814	10.3079	11.6427	11.8333
223	8.7266	17.1191	9.23085	13.0181	7.50957	19.9936	2.44575	9.63191	8.11277	9.55638	10.9277	10.8617
226	5.20079	13.3445	6.32087	9.18898	4.04921	17.5472	1.45472	5.90158	6.87402	5.51968	7.34252	7.83465
228	8.50179	16.4107	6.90893	14.0696	7.52679	18.4125	1.60893	8.91429	6.90357	6.63036	9.61607	11.8982
234	7.91447	16.1053	6.40461	13.2533	7.10855	18.2171	1.34868	8.58882	6.5625	6.34868	8.75	11.3651
241	5.34295	13.9375	7.44872	10.125	4.59615	17.3974	1.17468	6.7516	7.25321	6.77083	8.45353	8.00641
243	4.47115	13.1863	8.36178	9.07692	4.04928	16.2668	-0.042067	7.03365	6.90865	7.83413	7.78606	7.4988
250	5.73881	13.468	9.6226	10.2793	4.76546	16.6876	0.657783	8.25053	6.23348	9.61301	7.94776	8.74947
252	9.77317	17.3927	10.7463	14.122	7.33415	19.322	2.59512	9.75122	7.07317	11.0341	11.0951	12.1073
255	4.37322	12.0057	2.82621	9.82194	3.7094	15.6396	-1.62108	6.05556	3.7094	2.51709	4.2849	9.14245
258	4.57576	11.5848	4.1697	8.96667	3.14546	16.8394	-0.072727	5.7303	5.34546	4.02424	4.49091	8.53939
262	7.20962	16.1753	6.58076	11.4639	6.42612	19.1151	1.56357	8.10138	7.10481	6.68385	8.71306	9.59107
266	4.95223	13.1879	4.54936	9.1465	3.93949	17.2436	0.08121	6.0414	5.86624	4.38535	5.67834	8.19427
272	8.73539	17.1477	7.40615	13.2846	7.81077	19.6292	2.50923	9.38	7.52769	7.85692	9.64615	11.5031
277	8.57968	16.7112	8.5757	12.6574	7.15936	20.2371	3.28884	9.00598	8.27689	8.66335	10.5139	10.492
302	6.28724	12.0495	5.27961	12.2921	4.33272	16.681	0.22619	7.96337	4.85562	5.07662	7.37179	11.0266
303	5.05925	9.40713	7.74059	9.90312	2.64492	16.9756	4.19856	7.27622	6.30264	7.44035	6.19135	10.5228
304	8.02381	14.2823	12.033	12.1337	6.66693	20.2682	8.42543	8.34589	9.94715	11.5481	10.7077	11.258
305	10.7868	19.4862	9.08743	15.1444	10.1572	21.5452	3.91159	10.8998	8.55796	10.1444	12.4352	12.9499
309	11.5523	20.5663	9.48718	16.4192	11.0791	20.9577	4.43251	11.3471	8.92308	10.5501	13.4925	14.2349

[truncated: 6 more sheets: JFM Prcp COC scale, COC scale April 1 & June 1 SWE, TopMid 30 wsheds Dry JFM Prcp Y, COC scale May Tmin Jun Retain, Apr-May Prcp Watershed scale, Watershed mElev + cLatitude]
